# Supplementary material for: Coherent spin dynamics of electrons and holes in CsPbBr3 perovskite crystals
Source: Nat Commun. 2019 Feb 8;10:673. doi: 10.1038/s41467-019-08625-z (PMC6368575; doi:10.1038/s41467-019-08625-z)
Supplement: Supplementary file 2 — Source Data [file 41467_2019_8625_MOESM2_ESM.xlsx]

## Sheet: Figure 1a
Energy, PL (eV)	Photoluminescence		Energy, Refl. (eV)	Reflectivity
2.67834	0.00162791		2.48276	2.01344
2.67756	-0.000930233		2.48262	1.99535
2.67679	-0.000930233		2.48248	1.94589
2.67602	-0.000697674		2.48234	1.9601
2.67526	0.00116279		2.4822	1.95879
2.67449	0.00232558		2.48206	2.01994
2.67372	-0.00325581		2.48192	1.99466
2.67295	-0.00186047		2.48178	1.99392
2.67218	0.000930233		2.48164	1.98532
2.67142	-0.00511628		2.4815	2.01553
2.67065	-0.000697674		2.48136	1.9832
2.66989	0.00162791		2.48122	2.0871
2.66912	-0.000930233		2.48108	2.03322
2.66835	-0.000930233		2.48094	1.98688
2.66759	0		2.48081	2.0272
2.66683	-0.00139535		2.48067	2.03617
2.66606	-0.000232558		2.48053	2.04015
2.6653	0.00209302		2.48038	1.95258
2.66454	0.000930233		2.48024	1.99591
2.66377	0.00162791		2.48011	2.02375
2.66301	-0.000465116		2.47997	2.02975
2.66225	0.000697674		2.47983	1.96852
2.66149	0.00162791		2.47969	2.00219
2.66073	-0.00302326		2.47955	2.03933
2.65997	0.00186047		2.47941	1.97842
2.65922	0.000697674		2.47927	1.93908
2.65846	-0.000930233		2.47913	1.97691
2.65769	-0.00162791		2.47899	2.07286
2.65694	-0.000465116		2.47885	2.03925
2.65618	0		2.47871	2.021
2.65542	-0.00325581		2.47857	2.10926
2.65467	-0.00116279		2.47843	2.06746
2.65391	0.000697674		2.4783	2.01703
2.65316	-0.00116279		2.47816	2.04708
2.6524	0		2.47802	1.99433
2.65165	0.000697674		2.47788	2.04513
2.65089	0.00139535		2.47774	1.97318
2.65014	-0.00116279		2.4776	2.07568
2.64939	-0.000232558		2.47746	1.99788
2.64863	0.000232558		2.47732	1.99087
2.64788	-0.000930233		2.47718	1.97595
2.64712	0.00162791		2.47704	1.9695
2.64637	0.00232558		2.4769	1.96945
2.64562	0		2.47677	1.99929
2.64487	-0.00162791		2.47663	2.03154
2.64412	0.00209302		2.47648	2.04652
2.64337	-0.000232558		2.47635	2.01989
2.64262	-0.000465116		2.47621	2.00787
2.64187	0.000930233		2.47607	2.01286
2.64112	0.000232558		2.47593	2.00024
2.64038	-0.000930233		2.47579	1.98283
2.63963	0.00116279		2.47565	2.0187
2.63888	-0.00186047		2.47552	2.02399
2.63814	0.000232558		2.47538	1.99574
2.63739	-0.000930233		2.47524	1.98178
2.63664	0.000232558		2.4751	1.9549
2.6359	0.000465116		2.47496	1.9863
2.63515	0		2.47482	2.05504
2.63441	-0.000465116		2.47468	2.03781
2.63366	0.00209302		2.47454	2.03587
2.63292	0		2.4744	2.03869
2.63218	-0.00209302		2.47427	2.0078
2.63143	-0.00302326		2.47413	2.04597
2.63069	0.000465116		2.47399	1.98977
2.62995	-0.00186047		2.47385	2.02234
2.62921	0.00116279		2.47371	2.0363
2.62847	0.00232558		2.47357	1.98488
2.62773	0.000930233		2.47343	1.9862
2.62699	-0.0027907		2.47329	2.0856
2.62625	-0.00116279		2.47315	2.05605
2.62551	0.00348837		2.47302	2.06369
2.62477	0.000465116		2.47288	2.06168
2.62403	0.00139535		2.47274	2.05367
2.62329	0.000465116		2.4726	1.99931
2.62256	-0.00139535		2.47246	2.00996
2.62182	0		2.47232	1.989
2.62108	0.00255814		2.47218	1.97147
2.62035	-0.000232558		2.47205	2.0219
2.61961	0.000465116		2.47191	2.1181
2.61887	0.00186047		2.47177	2.10271
2.61814	-0.000697674		2.47163	2.03965
2.61741	0.000930233		2.47149	2.05489
2.61667	-0.000697674		2.47136	2.09225
2.61594	-0.000465116		2.47122	2.05344
2.61521	-0.000232558		2.47108	2.0171
2.61447	-0.00186047		2.47094	2.03409
2.61374	0.000697674		2.4708	2.01912
2.61301	0.000465116		2.47066	2.05118
2.61228	0		2.47052	2.04292
2.61155	-0.00116279		2.47039	2.00183
2.61082	0.00139535		2.47025	2.00739
2.61009	0.00139535		2.47011	2.05062
2.60936	0.00139535		2.46997	2.03472
2.60863	0.00139535		2.46983	1.9906
2.6079	0.000232558		2.4697	2.05774
2.60717	-0.00162791		2.46956	2.04723
2.60644	0.000465116		2.46942	1.99589
2.60572	0.00232558		2.46928	2.08263
2.60499	-0.00186047		2.46914	1.96849
2.60426	0.00116279		2.469	1.98474
2.60353	-0.000930233		2.46887	1.9474
2.60281	-0.00116279		2.46873	2.02006
2.60208	0.000697674		2.46859	2.04285
2.60136	0.00209302		2.46845	2.03471
2.60063	0.000465116		2.46831	2.02993
2.59991	-0.000697674		2.46818	2.03613
2.59918	0.00139535		2.46804	2.06107
2.59846	0.00232558		2.4679	2.03975
2.59774	0.00162791		2.46776	2.01537
2.59702	0.000930233		2.46762	2.019
2.59629	0.00116279		2.46748	2.0967
2.59558	0.000697674		2.46735	2.04819
2.59485	-0.00116279		2.46721	2.04923
2.59413	0.00116279		2.46707	2.05659
2.59341	0.00139535		2.46693	2.0222
2.59269	-0.000232558		2.4668	2.01618
2.59197	0		2.46666	2.08562
2.59125	-0.000232558		2.46652	1.9568
2.59053	0.00139535		2.46639	2.0495
2.58981	-0.00162791		2.46625	2.03212
2.5891	0.000930233		2.46611	2.02279
2.58838	0.000930233		2.46597	2.04441
2.58766	-0.000697674		2.46583	2.07923
2.58695	-0.000232558		2.46569	2.0122
2.58623	0.00116279		2.46556	2.04322
2.58551	0.000465116		2.46542	2.05239
2.5848	-0.000697674		2.46528	2.0728
2.58409	-0.000232558		2.46514	2.07161
2.58337	0.000930233		2.46501	2.00022
2.58266	-0.00209302		2.46487	2.04319
2.58195	-0.000697674		2.46473	2.06186
2.58123	-0.000232558		2.4646	2.10217
2.58052	-0.000232558		2.46445	1.99844
2.5798	0.000232558		2.46432	1.99578
2.57909	-0.00116279		2.46418	2.00705
2.57838	0.00255814		2.46404	2.01686
2.57767	-0.00209302		2.46391	2.01477
2.57696	-0.000697674		2.46377	2.06505
2.57625	0.00255814		2.46363	1.98766
2.57554	-0.00255814		2.46349	2.06218
2.57483	-0.00139535		2.46336	2.03376
2.57412	-0.00116279		2.46322	2.08896
2.57341	0		2.46308	2.02803
2.5727	-0.000232558		2.46295	2.09422
2.572	0.00255814		2.46281	2.03243
2.57129	0.00116279		2.46267	2.04186
2.57058	0		2.46253	2.04116
2.56987	0.000232558		2.46239	2.00706
2.56917	0.00255814		2.46226	2.04638
2.56846	0.000232558		2.46212	2.08226
2.56776	0		2.46198	2.08164
2.56705	0.00232558		2.46185	2.07831
2.56635	0.000465116		2.46171	2.02861
2.56564	0.00139535		2.46157	2.0527
2.56494	0.000697674		2.46143	2.0467
2.56424	0.00209302		2.4613	2.00697
2.56354	0.00162791		2.46116	2.01973
2.56283	-0.00116279		2.46102	2.07642
2.56213	0.000465116		2.46088	2.0276
2.56143	-0.000697674		2.46075	2.01935
2.56072	0.00116279		2.46061	2.03817
2.56003	0.000697674		2.46047	2.03019
2.55932	0.00325581		2.46034	2.06202
2.55862	-0.000465116		2.4602	2.03084
2.55792	0.000697674		2.46006	2.06415
2.55722	-0.000232558		2.45993	2.11036
2.55653	-0.000697674		2.45979	2.08563
2.55583	-0.00139535		2.45965	2.10519
2.55513	0		2.45952	2.04512
2.55443	0.00418605		2.45938	2.083
2.55374	-0.00186047		2.45924	2.11984
2.55304	0.000697674		2.45911	2.10325
2.55234	0.00232558		2.45896	1.99632
2.55165	0		2.45883	2.04304
2.55095	0.000232558		2.45869	2.03244
2.55025	0.000465116		2.45856	2.07279
2.54956	0.00116279		2.45842	2.08829
2.54887	0.000232558		2.45828	2.00235
2.54817	-0.000697674		2.45815	2.03539
2.54748	0.00139535		2.45801	2.04246
2.54678	-0.000697674		2.45787	2.03868
2.54609	0.000697674		2.45774	2.01464
2.5454	0.00302326		2.4576	2.01024
2.54471	0.00162791		2.45746	2.04366
2.54401	0		2.45733	2.02115
2.54332	0.000232558		2.45719	2.03227
2.54263	0.000465116		2.45705	2.09776
2.54194	-0.000465116		2.45691	2.03074
2.54125	-0.00348837		2.45678	2.09209
2.54056	0.00116279		2.45664	2.0267
2.53987	0.00139535		2.4565	2.04685
2.53918	0.000465116		2.45637	2.02503
2.5385	0.00209302		2.45623	2.05716
2.53781	0.00209302		2.4561	1.99958
2.53712	-0.000465116		2.45596	2.02661
2.53643	0.00232558		2.45582	2.02331
2.53575	0.00255814		2.45569	2.02579
2.53506	-0.00255814		2.45555	1.96142
2.53437	0.00232558		2.45541	2.07328
2.53368	0.00348837		2.45528	2.03391
2.533	-0.000465116		2.45514	2.01215
2.53232	-0.000697674		2.45501	2.08073
2.53163	0.00186047		2.45487	2.07591
2.53095	0.00139535		2.45473	2.01932
2.53026	0.000465116		2.45459	2.02977
2.52958	0.00162791		2.45446	2.04708
2.52889	0.00186047		2.45432	2.10262
2.52821	-0.000465116		2.45419	2.02231
2.52753	-0.000232558		2.45405	2.00425
2.52685	0.00139535		2.45391	2.03699
2.52617	0.000465116		2.45378	2.04639
2.52549	-0.000930233		2.45364	2.00524
2.52481	-0.000930233		2.45351	2.12667
2.52413	0.00116279		2.45337	1.99388
2.52344	0.000697674		2.45323	2.01807
2.52277	-0.00302326		2.4531	2.04896
2.52209	0.00209302		2.45296	1.99787
2.52141	0.00116279		2.45283	2.03644
2.52073	-0.000232558		2.45268	1.96316
2.52005	0.00232558		2.45255	1.99937
2.51937	0		2.45241	2.02131
2.5187	0.000232558		2.45228	1.9736
2.51802	-0.00325581		2.45214	2.00716
2.51734	0.00162791		2.45201	2.00631
2.51667	0.000465116		2.45187	2.05083
2.51599	-0.000232558		2.45173	2.00338
2.51532	0.00162791		2.4516	2.02206
2.51464	0.00232558		2.45146	2.01962
2.51397	0		2.45133	2.00249
2.51329	-0.00162791		2.45119	2.02225
2.51262	0.00116279		2.45106	2.00884
2.51195	-0.00139535		2.45092	2.04887
2.51127	-0.00186047		2.45078	1.92496
2.5106	-0.000465116		2.45065	2.07404
2.50993	0.000930233		2.45051	1.98273
2.50925	0.00232558		2.45038	2.07631
2.50858	-0.000930233		2.45024	2.03957
2.50791	0.000930233		2.4501	2.02576
2.50724	0.00325581		2.44997	2.05627
2.50657	-0.000930233		2.44983	2.02876
2.5059	0.00186047		2.44969	2.0185
2.50523	0.000930233		2.44956	2.04135
2.50456	-0.000232558		2.44942	2.06476
2.50389	0.00116279		2.44929	2.05931
2.50322	0.00116279		2.44915	2.00103
2.50256	-0.000465116		2.44902	2.0478
2.50189	-0.000930233		2.44888	2.02644
2.50122	0.00116279		2.44875	2.03766
2.50055	0.000697674		2.44861	2.06327
2.49989	0.00162791		2.44848	1.97898
2.49922	-0.000232558		2.44834	1.95181
2.49855	-0.000232558		2.4482	1.96342
2.49789	0.000232558		2.44807	1.99938
2.49723	0		2.44793	1.98853
2.49656	0.000232558		2.4478	2.02931
2.49589	0.00372093		2.44766	2.00618
2.49523	-0.000697674		2.44752	2.05142
2.49457	-0.00116279		2.44739	2.04417
2.49391	0.0027907		2.44725	2.07437
2.49324	-0.000465116		2.44712	2.00887
2.49258	-0.00209302		2.44698	2.01548
2.49192	-0.00139535		2.44685	2.03133
2.49126	0.000232558		2.44671	2.01567
2.49059	-0.000465116		2.44658	2.03759
2.48993	0.00162791		2.44644	1.98966
2.48927	0.000697674		2.44631	2.01971
2.48861	-0.00139535		2.44617	1.99248
2.48795	0.00162791		2.44604	2.03603
2.48729	0.000465116		2.4459	2.01925
2.48663	0.000465116		2.44577	1.98973
2.48598	-0.00232558		2.44563	1.99463
2.48531	-0.000697674		2.4455	2.01107
2.48466	-0.00139535		2.44536	2.07519
2.484	-0.000232558		2.44523	2.06524
2.48334	-0.0027907		2.44509	2.02332
2.48269	-0.000697674		2.44496	1.97815
2.48203	0.00139535		2.44482	1.99233
2.48137	-0.000232558		2.44469	2.05023
2.48071	0.000232558		2.44455	2.00759
2.48006	0		2.44441	1.99798
2.4794	-0.00348837		2.44428	2.08006
2.47875	-0.000232558		2.44414	2.04847
2.4781	-0.000465116		2.44401	1.99714
2.47744	-0.00186047		2.44387	2.08768
2.47679	-0.00139535		2.44374	2.00182
2.47614	0.00302326		2.4436	2.04986
2.47548	-0.000232558		2.44347	2.06333
2.47483	-0.00116279		2.44333	2.02031
2.47418	0.00302326		2.4432	2.03801
2.47352	0.000697674		2.44306	1.97867
2.47287	0.000930233		2.44293	2.00405
2.47222	-0.000697674		2.44279	2.01074
2.47157	0.00372093		2.44266	2.05771
2.47092	0.000697674		2.44252	1.99009
2.47027	0		2.44239	2.00263
2.46962	-0.000465116		2.44225	2.0269
2.46897	0.00116279		2.44212	1.98741
2.46832	0.00139535		2.44198	1.99901
2.46768	0.000697674		2.44185	2.04609
2.46703	-0.00139535		2.44172	2.04006
2.46638	0.000697674		2.44158	1.9994
2.46573	0.00139535		2.44145	2.03453
2.46509	0.000930233		2.44131	2.02965
2.46444	0.00116279		2.44117	2.02338
2.46379	-0.00255814		2.44104	2.04371
2.46315	-0.00116279		2.4409	2.10925
2.4625	0.00162791		2.44077	2.0154
2.46186	-0.000232558		2.44063	2.02611
2.46121	-0.00162791		2.4405	2.01296
2.46056	0.00116279		2.44036	2.02924
2.45992	0.00186047		2.44023	1.95028
2.45927	-0.000697674		2.4401	2.01038
2.45863	0.00209302		2.43996	1.95397
2.45799	0		2.43983	2.00752
2.45735	-0.000697674		2.43969	2.03848
2.45671	0.00116279		2.43956	2.07618
2.45606	0.00162791		2.43942	2.03153
2.45542	0		2.43929	2.06985
2.45478	0.000930233		2.43916	1.97206
2.45414	0.00162791		2.43902	2.04892
2.4535	0.000930233		2.43889	2.00944
2.45286	0.00116279		2.43875	2.03604
2.45222	0.00139535		2.43862	1.98404
2.45158	-0.00162791		2.43848	2.08676
2.45094	-0.000697674		2.43835	2.08453
2.4503	0.000465116		2.43821	2.03115
2.44966	0.00186047		2.43808	2.04638
2.44902	0.00116279		2.43795	2.03311
2.44838	-0.00232558		2.43781	2.02193
2.44774	0.000232558		2.43768	2.05167
2.44711	0.00209302		2.43754	2.06073
2.44647	-0.00232558		2.43741	2.03769
2.44583	0.000930233		2.43728	2.01863
2.4452	0.000930233		2.43714	2.05881
2.44456	0.00186047		2.437	2.06975
2.44393	0.000232558		2.43687	2.01455
2.44329	0.00116279		2.43673	2.00664
2.44266	0.00325581		2.4366	2.02776
2.44202	-0.000465116		2.43647	2.01584
2.44139	-0.000465116		2.43633	2.02182
2.44075	0.00162791		2.4362	2.11026
2.44012	0.000697674		2.43606	2.09698
2.43949	0		2.43593	2.07628
2.43886	0.000465116		2.4358	2.04472
2.43822	0.000465116		2.43566	2.08759
2.43759	-0.000697674		2.43553	2.06639
2.43696	0.00325581		2.43539	2.0055
2.43633	0.0027907		2.43526	2.08992
2.43569	0.00116279		2.43513	2.05573
2.43507	0.000697674		2.43499	2.01863
2.43444	0		2.43486	2.04742
2.43381	0.00418605		2.43472	2.03139
2.43318	-0.00255814		2.43459	2.08754
2.43255	-0.000232558		2.43446	2.08947
2.43192	0.000930233		2.43432	2.06194
2.43129	-0.00116279		2.43419	2.05005
2.43066	-0.000930233		2.43406	2.0386
2.43003	0.00186047		2.43392	2.048
2.42941	0.0027907		2.43379	2.09838
2.42878	-0.000465116		2.43365	2.09176
2.42815	0.00255814		2.43352	2.07694
2.42753	-0.000232558		2.43339	2.03896
2.4269	0		2.43325	2.05623
2.42627	0.000930233		2.43312	2.02711
2.42565	0.00116279		2.43299	2.03638
2.42502	-0.000930233		2.43285	2.08994
2.4244	-0.000465116		2.43272	2.00505
2.42377	-0.000697674		2.43258	2.02586
2.42315	-0.00186047		2.43245	2.01728
2.42252	-0.000232558		2.43232	2.11504
2.4219	0.00162791		2.43218	2.00856
2.42128	0.00116279		2.43205	2.04409
2.42066	0.000697674		2.43192	2.02924
2.42003	-0.000930233		2.43178	1.98626
2.41941	-0.000232558		2.43165	2.0507
2.41879	0.00232558		2.43152	2.08676
2.41817	-0.000930233		2.43138	2.06954
2.41755	-0.000930233		2.43125	2.06126
2.41693	0.0027907		2.43112	2.0276
2.41631	0.000465116		2.43098	2.09497
2.41568	-0.000697674		2.43085	2.1332
2.41506	0.00162791		2.43071	2.08268
2.41445	0.00139535		2.43058	2.01214
2.41383	-0.00139535		2.43044	2.02437
2.41321	0.00162791		2.43031	2.04583
2.41259	0.000697674		2.43018	2.0965
2.41197	0.00162791		2.43004	2.03772
2.41135	0.00348837		2.42991	2.09421
2.41073	-0.000465116		2.42978	2.09174
2.41012	0.00209302		2.42964	2.03135
2.4095	-0.00116279		2.42951	2.09819
2.40888	0.00116279		2.42938	2.07017
2.40827	0.000232558		2.42924	2.02472
2.40765	0		2.42911	2.03494
2.40704	0.00325581		2.42898	1.98527
2.40643	0.00162791		2.42884	2.05242
2.40581	0.00139535		2.42871	2.00075
2.40519	0.00232558		2.42858	2.07333
2.40458	0.00186047		2.42844	2.10767
2.40397	0.00116279		2.42831	2.02979
2.40335	0.000232558		2.42818	2.06432
2.40274	-0.00162791		2.42804	2.06545
2.40213	0.00302326		2.42791	2.07277
2.40151	0.000930233		2.42778	2.04539
2.4009	-0.00348837		2.42765	2.06877
2.40029	0.00209302		2.42751	1.97543
2.39968	0.000697674		2.42738	2.02096
2.39907	-0.00186047		2.42725	2.05393
2.39846	-0.000465116		2.42711	2.0658
2.39785	0.000465116		2.42698	2.05147
2.39724	0.00162791		2.42685	2.09929
2.39663	0.000930233		2.42671	2.03433
2.39602	0.00209302		2.42658	2.05211
2.39541	-0.000232558		2.42645	2.09262
2.3948	0.000930233		2.42631	2.07116
2.39419	0.00162791		2.42618	2.07543
2.39359	0.00139535		2.42605	2.05669
2.39298	-0.000232558		2.42592	2.07102
2.39237	0.000930233		2.42578	2.04722
2.39176	0.00325581		2.42565	2.08218
2.39115	0.000465116		2.42552	2.01708
2.39055	-0.000465116		2.42538	2.05559
2.38994	-0.00116279		2.42525	2.04659
2.38934	0.00116279		2.42512	2.04965
2.38873	0.00162791		2.42499	2.08197
2.38812	0.0027907		2.42485	2.0682
2.38752	0.00302326		2.42472	2.06665
2.38692	0.00209302		2.42459	1.99668
2.38631	0		2.42445	1.98929
2.38571	0.00372093		2.42432	2.00636
2.38511	0.00372093		2.42419	2.01318
2.3845	-0.000697674		2.42406	2.03706
2.3839	0.00325581		2.42392	2.04036
2.3833	0.00255814		2.42379	1.99727
2.3827	0.000232558		2.42366	2.05851
2.38209	0.000930233		2.42353	2.07479
2.38149	0.00395349		2.42339	2.07434
2.38089	0.00488372		2.42326	2.06292
2.38029	0.0072093		2.42313	2.12104
2.37969	0.0188372		2.423	2.01349
2.37909	0.0393023		2.42286	2.08004
2.37849	0.112791		2.42273	2.06465
2.37789	0.297442		2.4226	2.02461
2.37729	0.745814		2.42247	2.00834
2.37669	1.5686		2.42233	2.08964
2.37609	2.70907		2.4222	2.02847
2.37549	4.16		2.42207	2.06379
2.37489	4.90326		2.42194	2.01078
2.3743	5.08907		2.4218	2.05935
2.3737	4.87209		2.42167	2.00848
2.3731	4.67442		2.42154	2.03108
2.3725	3.99488		2.42141	2.04265
2.37191	3.2793		2.42127	2.06662
2.37131	2.41767		2.42114	2.03806
2.37071	1.66628		2.42101	2.01179
2.37012	1.02186		2.42088	2.011
2.36952	0.530465		2.42074	2.02343
2.36893	0.267674		2.42061	2.09867
2.36833	0.125116		2.42048	2.09388
2.36774	0.0511628		2.42035	2.03366
2.36715	0.02		2.42021	2.08318
2.36655	0.00581395		2.42008	2.05457
2.36596	0.00162791		2.41995	2.05476
2.36536	0.00209302		2.41982	2.04516
2.36477	0.00302326		2.41969	2.02925
2.36418	0		2.41955	2.07312
2.36359	0.00232558		2.41942	2.04448
2.363	0.000697674		2.41929	2.05236
2.3624	0.000232558		2.41916	2.04936
2.36181	0.000232558		2.41902	1.98854
2.36123	-0.000697674		2.41889	1.99698
2.36063	0.00325581		2.41876	1.96394
2.36004	-0.00186047		2.41863	2.04472
2.35946	0.000465116		2.4185	1.97389
2.35886	0.00186047		2.41836	2.06967
2.35828	0.00209302		2.41823	2.06426
2.35768	0.00162791		2.4181	1.96828
2.3571	0		2.41797	2.06268
2.35651	0.00581395		2.41784	2.02233
2.35592	-0.00116279		2.4177	2.03718
2.35533	0.00116279		2.41757	2.03405
2.35475	0.00372093		2.41744	2.01039
2.35416	0.000930233		2.41731	2.03693
2.35357	0.00116279		2.41718	2.06934
2.35299	0.00116279		2.41704	2.0792
2.3524	0.00232558		2.41691	2.10147
2.35181	0.00232558		2.41678	2.07004
2.35123	0.00116279		2.41665	2.01716
2.35064	-0.000697674		2.41652	2.04578
2.35006	-0.000697674		2.41639	1.96196
2.34947	0.00162791		2.41626	1.99823
2.34889	0.00162791		2.41613	2.03667
2.3483	0.00116279		2.41599	1.98791
2.34772	0.00139535		2.41586	2.01373
2.34714	0.00116279		2.41573	2.04858
2.34656	-0.000232558		2.4156	2.02596
2.34597	0.000232558		2.41547	1.99792
2.34539	0.00302326		2.41533	2.03202
2.34481	0.00302326		2.4152	2.05387
2.34422	0.000465116		2.41507	2.01703
2.34364	0.00232558		2.41494	2.06303
2.34306	0.00139535		2.41481	1.99759
2.34248	0.0027907		2.41468	2.07403
2.3419	0.000232558		2.41454	2.0434
2.34132	0.000930233		2.41441	1.96552
2.34074	0.00116279		2.41428	2.02112
2.34016	-0.000697674		2.41415	2.07813
2.33958	0.000232558		2.41402	2.00155
2.339	0		2.41389	2.00465
2.33842	0.00162791		2.41375	1.94749
2.33784	0.0027907		2.41362	1.9492
2.33727	0.00209302		2.41349	2.0347
2.33669	0.00209302		2.41336	2.03858
2.33611	0.00162791		2.41323	1.99758
2.33553	0.00162791		2.4131	1.98747
2.33496	0.00209302		2.41297	1.99262
2.33438	0.00325581		2.41283	2.09557
2.3338	0.0027907		2.4127	2.00871
2.33323	0.00302326		2.41257	2.00902
2.33265	0.00302326		2.41244	2.05634
2.33208	-0.00139535		2.41231	2.00869
2.3315	0.00511628		2.41218	2.09475
2.33092	0.00348837		2.41205	1.96544
2.33035	-0.00162791		2.41191	1.97638
2.32978	0.00162791		2.41178	2.02293
2.3292	0.0072093		2.41165	2.00034
2.32863	0.00302326		2.41152	2.05243
2.32806	0.00348837		2.41139	1.99233
2.32748	0.0072093		2.41126	1.99324
2.32691	0.00674419		2.41113	1.99967
2.32634	0.00860465		2.41099	2.03267
2.32576	0.00837209		2.41086	2.00687
2.32519	0.0174419		2.41073	1.99817
2.32462	0.0227907		2.4106	2.0193
2.32405	0.0306977		2.41047	2.01246
2.32348	0.0432558		2.41034	1.97723
2.32291	0.0609302		2.41021	2.07586
2.32234	0.0774419		2.41008	2.07747
2.32177	0.0948837		2.40995	2.07086
2.3212	0.105814		2.40982	2.03111
2.32063	0.135349		2.40969	2.00625
2.32006	0.205116		2.40956	2.01408
2.31949	0.482791		2.40943	2.00561
2.31892	0.916977		2.40929	1.98596
2.31836	0.995581		2.40916	1.99884
2.31779	0.833721		2.40903	2.03682
2.31722	0.642558		2.4089	2.01374
2.31665	0.494884		2.40877	2.02946
2.31608	0.374419		2.40864	2.06401
2.31552	0.301163		2.40851	2.02863
2.31495	0.256977		2.40838	2.03589
2.31438	0.232558		2.40825	1.9718
2.31382	0.216977		2.40811	2.00431
2.31325	0.199767		2.40798	2.01787
2.31269	0.191628		2.40785	1.95971
2.31212	0.186279		2.40772	2.05414
2.31156	0.175814		2.40759	1.9925
2.31099	0.165349		2.40746	2.00638
2.31043	0.155349		2.40733	2
2.30986	0.145349		2.4072	1.98256
2.3093	0.134884		2.40707	2.0263
2.30874	0.122791		2.40694	1.98977
2.30817	0.114884		2.40681	2.03601
2.30761	0.11		2.40668	1.96468
2.30705	0.0993023		2.40654	2.0192
2.30649	0.1		2.40641	2.01557
2.30593	0.0988372		2.40629	1.98919
2.30536	0.0944186		2.40616	2.05623
2.3048	0.0897674		2.40603	2.01478
2.30424	0.0932558		2.4059	1.98177
2.30368	0.0902326		2.40576	2.03447
2.30312	0.0888372		2.40563	2.01472
2.30256	0.0834884		2.4055	2.00363
2.302	0.0890698		2.40537	2.02562
2.30144	0.092093		2.40524	1.99818
2.30088	0.0962791		2.40511	2.04409
2.30032	0.1		2.40498	1.98911
2.29976	0.095814		2.40485	2.07075
2.2992	0.0890698		2.40472	2.05054
2.29865	0.0974419		2.40459	2.00649
2.29809	0.0937209		2.40446	2.02472
2.29753	0.0972093		2.40433	2.00831
2.29697	0.0965116		2.4042	2.00659
2.29642	0.0988372		2.40407	2.07174
2.29586	0.106744		2.40394	2.03555
2.2953	0.10814		2.40381	2.02965
2.29475	0.115116		2.40367	2.00996
2.29419	0.12		2.40354	2.01645
2.29364	0.113488		2.40341	1.98381
2.29308	0.113256		2.40328	2.00344
2.29253	0.115116		2.40315	2.00845
2.29197	0.117907		2.40303	2.01414
2.29142	0.107674		2.4029	2.03474
2.29086	0.11		2.40277	1.99709
2.29031	0.114186		2.40264	1.97637
2.28975	0.109302		2.40251	2.02815
2.2892	0.106512		2.40238	2.05015
2.28865	0.113256		2.40225	2.01294
2.2881	0.12186		2.40211	1.99448
2.28754	0.123721		2.40198	2.06064
2.28699	0.132558		2.40185	2.0068
2.28644	0.149535		2.40172	2.01817
2.28589	0.158837		2.40159	2.04279
2.28534	0.17186		2.40146	2.04785
2.28479	0.173488		2.40133	2.01191
2.28424	0.163721		2.4012	2.07191
2.28369	0.160465		2.40107	2.01018
2.28313	0.162326		2.40094	2.01548
2.28258	0.168372		2.40081	1.99887
2.28203	0.163256		2.40068	1.98044
2.28149	0.173953		2.40055	2.00429
2.28094	0.185814		2.40042	2.00992
2.28039	0.192558		2.4003	2.02383
2.27984	0.175581		2.40017	2.00841
2.27929	0.165349		2.40004	2.00637
2.27874	0.143488		2.39991	2.00873
2.2782	0.136977		2.39978	2.04019
2.27765	0.126512		2.39965	1.99196
2.2771	0.117907		2.39952	2.02897
2.27655	0.105349		2.39939	2.04051
2.27601	0.10093		2.39926	2.01275
2.27546	0.0988372		2.39913	2.02995
2.27492	0.0881395		2.399	2.05348
2.27437	0.0848837		2.39887	2.06006
2.27382	0.0818605		2.39874	2.05474
2.27328	0.0823256		2.39861	1.99132
2.27274	0.0793023		2.39848	2.01767
2.27219	0.0769767		2.39835	2.00238
2.27164	0.075814		2.39822	2.03652
2.2711	0.0676744		2.39809	2.00895
2.27056	0.0697674		2.39796	2.01328
2.27001	0.065814		2.39783	1.98557
2.26947	0.0609302		2.3977	2.00963
2.26893	0.057907		2.39757	1.98861
2.26839	0.0683721		2.39744	1.97572
2.26784	0.0737209		2.39731	2.08551
2.2673	0.0706977		2.39718	2.04662
2.26676	0.0676744		2.39705	2.07657
2.26622	0.0674419		2.39692	2.033
2.26568	0.0713953		2.39679	2.02609
2.26513	0.0644186		2.39666	2.0444
2.2646	0.0586047		2.39653	2.00157
2.26405	0.0527907		2.3964	2.06042
2.26351	0.0523256		2.39627	2.07354
2.26298	0.0546512		2.39614	2.05665
2.26244	0.0583721		2.39602	2.03747
2.26189	0.0523256		2.39589	2.01361
2.26136	0.0472093		2.39576	2.02822
2.26082	0.0486047		2.39563	2.00822
2.26028	0.0509302		2.3955	2.01027
2.25974	0.0488372		2.39537	2.03148
2.2592	0.0495349		2.39524	2.02206
2.25866	0.0516279		2.39511	1.99505
2.25813	0.0455814		2.39498	2.04302
2.25759	0.0506977		2.39485	2.037
2.25705	0.0537209		2.39472	2.00641
2.25652	0.0509302		2.39459	2.03154
2.25598	0.0483721		2.39446	2.03622
2.25544	0.044186		2.39434	2.08293
2.25491	0.0506977		2.39421	2.07476
2.25437	0.0490698		2.39408	2.02297
2.25384	0.0434884		2.39395	2.02302
2.2533	0.0439535		2.39382	2.0103
2.25277	0.0448837		2.39369	2.0903
2.25224	0.0432558		2.39356	2.01752
2.2517	0.044186		2.39343	2.0249
2.25116	0.0430233		2.3933	2.04987
2.25063	0.0418605		2.39318	1.99385
2.2501	0.0439535		2.39305	2.01891
2.24957	0.042093		2.39292	2.02672
2.24903	0.0430233		2.39279	2.00676
2.2485	0.042093		2.39266	1.97458
2.24797	0.0425581		2.39253	2.04351
2.24744	0.0448837		2.3924	2.04425
2.24691	0.0423256		2.39227	2.04778
2.24637	0.0446512		2.39214	2.00506
2.24584	0.0409302		2.39201	2.02332
2.24531	0.0406977		2.39188	1.9968
2.24478	0.0383721		2.39175	2.04751
2.24425	0.042093		2.39163	2.03124
2.24372	0.0386047		2.3915	1.99985
2.24319	0.0376744		2.39137	2.00539
2.24266	0.0409302		2.39124	2.08009
2.24213	0.04		2.39111	2.04522
2.2416	0.0386047		2.39098	2.03749
2.24107	0.0393023		2.39085	2.05437
2.24054	0.0402326		2.39073	1.99622
2.24001	0.0355814		2.3906	2.0711
2.23949	0.0355814		2.39047	2.0138
2.23896	0.0348837		2.39034	1.98392
2.23843	0.0367442		2.39021	2.00015
2.2379	0.034186		2.39008	2.03705
2.23738	0.0362791		2.38995	2.01816
2.23685	0.0390698		2.38982	1.99713
2.23633	0.0330233		2.3897	2.02454
2.2358	0.034186		2.38957	2.03783
2.23527	0.0346512		2.38944	2.03843
2.23475	0.0365116		2.38931	2.00968
2.23422	0.0369767		2.38918	2.00392
2.23369	0.0360465		2.38905	2.06454
2.23317	0.0313953		2.38892	2.04774
2.23265	0.0327907		2.3888	2.06099
2.23212	0.0302326		2.38867	2.04101
2.2316	0.0327907		2.38854	2.02223
2.23107	0.0330233		2.38841	2.08777
2.23055	0.0323256		2.38828	2.02335
2.23003	0.0316279		2.38815	2.02651
2.22951	0.0290698		2.38803	2.02366
2.22898	0.0295349		2.3879	2.05779
2.22846	0.03		2.38777	2.02622
2.22794	0.027907		2.38764	2.02816
2.22742	0.0316279		2.38751	2.03286
2.22689	0.0288372		2.38738	1.99184
2.22637	0.0283721		2.38725	2.01825
2.22585	0.0309302		2.38713	2.04575
2.22533	0.0290698		2.387	2.05248
2.22481	0.0265116		2.38687	1.99601
2.22429	0.0281395		2.38674	1.96603
2.22377	0.0290698		2.38661	1.99022
2.22325	0.0297674		2.38649	2.05253
2.22273	0.0309302		2.38636	2.02331
2.22221	0.0283721		2.38623	2.03057
2.22169	0.0260465		2.3861	2.07624
2.22117	0.0269767		2.38597	2.03823
2.22065	0.03		2.38584	2.00104
2.22013	0.0297674		2.38572	2.03588
2.21962	0.0255814		2.38559	1.97812
2.2191	0.0283721		2.38546	1.96892
2.21858	0.0272093		2.38533	2.01532
2.21806	0.0239535		2.3852	2.00296
2.21754	0.027907		2.38507	1.99514
2.21703	0.0288372		2.38494	1.99469
2.21651	0.0248837		2.38482	2.09113
2.216	0.0265116		2.38469	2.00664
2.21548	0.0239535		2.38456	2.01263
2.21497	0.0246512		2.38444	1.95412
2.21445	0.0248837		2.38431	2.01495
2.21393	0.0272093		2.38418	1.96869
2.21342	0.0248837		2.38405	2.00357
2.2129	0.022093		2.38392	2.03646
2.21239	0.0225581		2.38379	1.9978
2.21188	0.0216279		2.38367	2.02104
2.21136	0.0225581		2.38354	1.98449
2.21085	0.0211628		2.38341	2.00087
2.21033	0.0246512		2.38328	2.04684
2.20982	0.0206977		2.38316	2.05402
2.20931	0.0193023		2.38303	1.99839
2.2088	0.0239535		2.3829	2.0628
2.20828	0.0244186		2.38277	2.0295
2.20777	0.0197674		2.38264	2.03304
2.20726	0.0186047		2.38252	2.04765
2.20675	0.0230233		2.38239	2.05346
2.20623	0.0204651		2.38226	1.9654
2.20572	0.0165116		2.38213	1.97315
2.20521	0.0190698		2.38201	1.98847
2.2047	0.0188372		2.38188	2.01181
2.20419	0.0183721		2.38175	1.96459
2.20368	0.0204651		2.38162	1.93704
2.20317	0.0176744		2.38149	1.98856
2.20266	0.0172093		2.38137	1.96358
2.20215	0.0195349		2.38124	2.00706
2.20164	0.0193023		2.38111	2.02425
2.20113	0.0176744		2.38098	2.03407
2.20063	0.0195349		2.38085	2.0168
2.20011	0.0176744		2.38073	2.0332
2.19961	0.0183721		2.3806	2.02704
2.1991	0.0195349		2.38048	2.01046
2.19859	0.0151163		2.38035	2.01102
2.19808	0.0181395		2.38022	2.0081
2.19758	0.0169767		2.38009	1.99223
2.19707	0.0144186		2.37996	1.99071
2.19656	0.0162791		2.37984	1.99249
2.19606	0.0195349		2.37971	2.00518
2.19555	0.0139535		2.37958	1.95545
2.19504	0.0160465		2.37945	1.93473
2.19454	0.0172093		2.37933	1.97933
2.19403	0.0186047		2.3792	1.9289
2.19353	0.0123256		2.37907	1.97186
2.19303	0.015814		2.37895	1.98925
2.19252	0.0167442		2.37882	2.02248
2.19201	0.0127907		2.37869	1.98179
2.19151	0.0127907		2.37856	2.00726
2.19101	0.0137209		2.37843	1.97871
2.1905	0.0134884		2.37831	2.00476
2.19	0.0139535		2.37818	1.97021
2.18949	0.0137209		2.37805	1.99733
2.18899	0.0134884		2.37793	2.04537
2.18849	0.0132558		2.3778	2.00085
2.18799	0.0116279		2.37767	1.96883
2.18749	0.0116279		2.37754	1.99731
2.18698	0.0144186		2.37742	1.97906
2.18648	0.00930233		2.37729	1.9751
2.18598	0.00860465		2.37716	1.9818
2.18548	0.0130233		2.37703	1.97425
2.18498	0.0118605		2.37691	1.95032
2.18448	0.0104651		2.37678	1.97316
2.18398	0.0130233		2.37666	1.92891
2.18348	0.0113953		2.37653	1.92832
2.18298	0.00976744		2.3764	1.95124
2.18248	0.0134884		2.37627	1.96999
2.18198	0.0102326		2.37615	1.99328
2.18148	0.0102326		2.37602	1.9646
2.18098	0.0134884		2.37589	1.96461
2.18048	0.0116279		2.37576	1.98767
2.17998	0.00651163		2.37564	1.96662
2.17948	0.0102326		2.37551	2.01275
2.17898	0.00790698		2.37539	1.96413
2.17848	0.00813953		2.37526	1.98108
2.17799	0.00976744		2.37513	1.95543
2.17749	0.00813953		2.375	2.02281
2.17699	0.0102326		2.37488	1.93618
2.1765	0.00883721		2.37475	1.96781
2.176	0.00767442		2.37462	2.00167
2.1755	0.012093		2.37449	1.97184
2.17501	0.00813953		2.37437	1.93465
2.17451	0.0072093		2.37424	1.95793
2.17402	0.00837209		2.37412	1.93488
2.17352	0.00813953		2.37399	1.98352
2.17303	0.0055814		2.37386	1.96459
2.17253	0.00744186		2.37373	1.93997
2.17204	0.0111628		2.37361	1.93612
2.17154	0.00581395		2.37348	1.96068
2.17105	0.00744186		2.37335	1.97021
2.17055	0.00837209		2.37323	1.94407
2.17006	0.01		2.3731	1.9695
2.16957	0.00465116		2.37298	1.98239
2.16907	0.00651163		2.37285	1.99819
2.16858	0.00651163		2.37272	1.95584
2.16809	0.00488372		2.37259	1.94603
2.16759	0.00651163		2.37247	1.98032
2.1671	0.0072093		2.37234	1.95024
2.16661	0.00674419		2.37221	1.96893
2.16612	0.00837209		2.37209	1.9242
2.16562	0.00488372		2.37196	1.87256
2.16513	0.0044186		2.37184	1.92739
2.16464	0.00604651		2.37171	1.93774
2.16415	0.0044186		2.37158	1.96856
2.16366	0.00627907		2.37146	1.89571
2.16317	0.00604651		2.37133	1.96171
2.16268	0.00418605		2.3712	1.95303
2.16219	0.00302326		2.37107	1.96081
2.1617	0.00651163		2.37095	1.94898
2.16121	0.00325581		2.37083	1.96504
2.16072	0.00744186		2.3707	1.96337
2.16023	0.0055814		2.37057	1.93363
2.15974	0.00232558		2.37044	1.98549
2.15926	0.00465116		2.37032	1.89588
2.15877	0.00604651		2.37019	1.95983
2.15828	0.00697674		2.37006	1.95158
2.15779	0.00255814		2.36994	1.97144
2.1573	0.00767442		2.36981	1.98594
2.15681	0.00627907		2.36969	1.9144
2.15633	0.00651163		2.36956	1.99075
2.15584	0.00302326		2.36943	1.97553
2.15536	0.00604651		2.36931	1.91508
2.15487	0.00488372		2.36918	1.91324
2.15438	0.00255814		2.36905	1.90943
2.1539	0.00534884		2.36893	1.94341
2.15341	0.0044186		2.3688	1.94178
2.15292	0.00325581		2.36868	1.94356
2.15244	0.00488372		2.36855	1.92485
2.15196	0.00232558		2.36842	1.91384
2.15147	0.00744186		2.3683	1.96571
2.15099	0.00325581		2.36817	1.95741
2.1505	0.00418605		2.36804	1.98948
2.15002	0.00488372		2.36792	1.97373
2.14953	-0.000232558		2.3678	1.93239
2.14905	0.00534884		2.36767	1.96991
2.14857	0.0055814		2.36754	1.90372
2.14808	0.00255814		2.36742	1.96753
2.1476	0.00209302		2.36729	1.95627
2.14712	0.00395349		2.36716	1.90334
2.14664	0.0055814		2.36704	1.94696
2.14615	0.00604651		2.36691	1.92461
2.14567	0.00883721		2.36679	1.93697
2.14519	0.00581395		2.36666	1.94711
2.14471	0.00418605		2.36654	1.9011
2.14423	0.00627907		2.36641	1.89962
2.14375	0.00651163		2.36628	1.89453
2.14326	0.00348837		2.36616	1.94188
2.14278	0.00232558		2.36603	1.90064
2.1423	0.00465116		2.36591	1.92707
2.14182	0.00302326		2.36578	1.96145
2.14134	0.00465116		2.36565	1.90423
2.14086	0.00395349		2.36553	1.89158
2.14039	0.00302326		2.3654	1.92864
2.1399	0.00348837		2.36528	1.90772
2.13942	0.0027907		2.36515	1.8771
2.13895	0.00302326		2.36502	1.89463
2.13847	0.00418605		2.3649	1.90707
2.13799	0.00139535		2.36477	1.94817
2.13751	0.00186047		2.36465	1.932
2.13703	0.00465116		2.36452	1.93898
2.13656	0.00325581		2.3644	1.94106
2.13608	0.00302326		2.36427	1.94302
2.1356	0.00348837		2.36414	1.87552
2.13512	0.00325581		2.36402	1.92512
2.13465	0.00325581		2.3639	1.91453
2.13417	0.00372093		2.36377	1.93554
2.13369	0.00465116		2.36364	1.90582
2.13322	0.00139535		2.36352	1.89583
2.13274	-0.000232558		2.36339	1.9101
2.13227	0.00418605		2.36326	1.94523
2.13179	0.00395349		2.36314	1.81452
2.13132	0.00232558		2.36302	1.88305
2.13084	0.00162791		2.36289	1.9015
2.13037	0.00162791		2.36276	1.8722
2.12989	0.000697674		2.36264	1.85458
2.12942	0.00581395		2.36251	1.84461
2.12895	0.0027907		2.36239	1.8858
2.12847	0.00232558		2.36226	1.90291
2.128	0.00302326		2.36214	1.9362
2.12752	0.00186047		2.36201	1.87423
2.12705	0.0027907		2.36189	1.93235
2.12658	0.00162791		2.36176	1.87076
2.12611	0.00372093		2.36164	1.9193
2.12563	0.0055814		2.36151	1.89809
2.12516	0.00302326		2.36138	1.8661
2.12469	0.00232558		2.36126	1.86264
2.12422	0.00255814		2.36114	1.86053
2.12375	0.00325581		2.36101	1.89725
2.12327	0.00139535		2.36088	1.85516
2.1228	0.00302326		2.36076	1.89907
2.12233	0.0027907		2.36063	1.83374
2.12186	0.000697674		2.36051	1.87315
2.12139	0.00209302		2.36039	1.85904
2.12092	0.00302326		2.36026	1.84092
2.12045	0.00209302		2.36013	1.86557
2.11998	0.000697674		2.36001	1.83972
2.11951	0.00418605		2.35988	1.82069
2.11904	0.00232558		2.35976	1.8298
2.11857	0.00325581		2.35963	1.85532
2.1181	0.00302326		2.35951	1.87237
2.11763	0.00348837		2.35938	1.82236
2.11716	0.00255814		2.35926	1.83145
2.1167	-0.000232558		2.35913	1.82993
2.11623	0.00139535		2.35901	1.83751
2.11576	0.00232558		2.35888	1.83685
2.11529	0.000465116		2.35876	1.81385
2.11483	0.00348837		2.35863	1.85311
2.11436	0.00604651		2.35851	1.79778
2.11389	0.00162791		2.35838	1.81727
2.11343	0		2.35826	1.81944
2.11296	0		2.35813	1.82003
2.11249	0.00395349		2.35801	1.88033
2.11203	-0.000465116		2.35788	1.79731
2.11156	0.00465116		2.35776	1.7893
2.11109	0.0027907		2.35763	1.82931
2.11063	0.00232558		2.35751	1.85468
2.11016	0.00186047		2.35738	1.84731
2.1097	0.00139535		2.35726	1.84583
2.10923	0.00372093		2.35713	1.8185
2.10877	0.000697674		2.35701	1.80686
2.10831	0.00209302		2.35689	1.7947
2.10784	0.00395349		2.35676	1.80749
2.10738	0.00209302		2.35663	1.84379
2.10692	0.00302326		2.35651	1.82081
2.10645	0.00255814		2.35638	1.84955
2.10599	0.00395349		2.35626	1.7774
2.10552	0.000930233		2.35614	1.8597
2.10506	0.00116279		2.35601	1.84089
2.1046	0.00186047		2.35589	1.78943
2.10414	0.000232558		2.35576	1.77323
2.10368	0.00302326		2.35564	1.76421
2.10321	0.00186047		2.35551	1.78924
2.10275	0.00255814		2.35539	1.78639
2.10229	-0.000697674		2.35526	1.76292
2.10183	0.0027907		2.35514	1.79669
2.10137	-0.000465116		2.35501	1.78621
2.10091	-0.000465116		2.35489	1.82001
2.10045	0.00209302		2.35476	1.83276
2.09999	0.000930233		2.35464	1.84528
2.09953	0		2.35452	1.77721
2.09907	-0.000930233		2.35439	1.80325
2.09861	0.00116279		2.35427	1.80073
2.09815	0.00139535		2.35414	1.83146
2.09769	0.00465116		2.35402	1.80918
2.09723	0.000232558		2.35389	1.86539
2.09677	0.00116279		2.35377	1.79779
2.09631	-0.00232558		2.35365	1.8308
2.09585	0.00255814		2.35352	1.79101
2.09539	0.000232558		2.3534	1.81502
2.09494	0.00302326		2.35327	1.84241
2.09448	-0.00186047		2.35315	1.81668
2.09402	0.000930233		2.35302	1.80389
2.09357	0.00162791		2.3529	1.88246
2.09311	-0.000930233		2.35278	1.84038
2.09265	0.00116279		2.35265	1.82892
2.09219	0.00186047		2.35253	1.78779
2.09174	0.00186047		2.3524	1.80382
2.09128	0.00186047		2.35228	1.83516
2.09083	0.00395349		2.35215	1.76766
2.09037	0.000465116		2.35203	1.83986
2.08991	0.000697674		2.35191	1.81468
2.08946	0.00302326		2.35178	1.80017
2.089	0.00255814		2.35166	1.83472
2.08855	0.000930233		2.35153	1.84203
2.08809	0.000697674		2.35141	1.82258
2.08764	0.00697674		2.35129	1.84032
2.08718	0.00186047		2.35116	1.83818
2.08673	0.000697674		2.35104	1.82837
2.08627	0.00255814		2.35091	1.80437
2.08582	0.000232558		2.35079	1.81022
2.08537	0.0055814		2.35067	1.76543
2.08491	0.00325581		2.35054	1.82254
2.08446	0.000697674		2.35042	1.8117
2.08401	-0.00116279		2.35029	1.84242
2.08356	0.000465116		2.35017	1.81346
2.0831	0.00209302		2.35004	1.83617
2.08265	0.000697674		2.34992	1.8285
2.0822	0		2.3498	1.82927
2.08175	0.000232558		2.34967	1.85614
2.08129	0.00116279		2.34955	1.86155
2.08084	0.000930233		2.34942	1.88175
2.08039	-0.00116279		2.3493	1.82443
2.07994	0.00186047		2.34918	1.83924
2.07949	0.00325581		2.34905	1.85485
2.07904	0.00186047		2.34893	1.8441
2.07859	0.00116279		2.3488	1.80593
2.07814	0.00186047		2.34868	1.82915
2.07769	0.000465116		2.34855	1.79832
2.07724	-0.00139535		2.34843	1.79949
2.07679	0.0027907		2.34831	1.80866
2.07634	0.00139535		2.34819	1.86778
			2.34806	1.83836
			2.34794	1.83444
			2.34782	1.85317
			2.34769	1.81896
			2.34757	1.86553
			2.34744	1.85504
			2.34732	1.85287
			2.34719	1.82269
			2.34707	1.87438
			2.34695	1.84297
			2.34683	1.82736
			2.3467	1.83831
			2.34658	1.87608
			2.34645	1.85075
			2.34633	1.86747
			2.34621	1.8136
			2.34608	1.84294
			2.34596	1.87726
			2.34584	1.85765
			2.34572	1.85563
			2.34559	1.86695
			2.34547	1.86988
			2.34534	1.82554
			2.34522	1.82676
			2.34509	1.84651
			2.34497	1.82759
			2.34485	1.85038
			2.34473	1.86247
			2.3446	1.81693
			2.34448	1.8599
			2.34436	1.86578
			2.34423	1.8767
			2.34411	1.85034
			2.34399	1.79612
			2.34386	1.85141
			2.34374	1.81798
			2.34362	1.88033
			2.34349	1.83106
			2.34337	1.78155
			2.34325	1.84352
			2.34312	1.83084
			2.343	1.85334
			2.34288	1.81623
			2.34275	1.78483
			2.34263	1.79531
			2.34251	1.79793
			2.34238	1.77431
			2.34226	1.8196
			2.34214	1.79212
			2.34202	1.79159
			2.34189	1.79818
			2.34177	1.79006
			2.34165	1.79739
			2.34152	1.77429
			2.3414	1.7623
			2.34128	1.75373
			2.34115	1.67758
			2.34103	1.72571
			2.34091	1.68
			2.34079	1.74147
			2.34066	1.77565
			2.34054	1.70166
			2.34042	1.69573
			2.3403	1.73983
			2.34017	1.71271
			2.34005	1.66479
			2.33992	1.7051
			2.33981	1.69734
			2.33968	1.68933
			2.33956	1.62971
			2.33943	1.71305
			2.33931	1.68378
			2.33919	1.69281
			2.33907	1.66945
			2.33895	1.64079
			2.33882	1.67582
			2.3387	1.65139
			2.33857	1.62697
			2.33846	1.64134
			2.33833	1.64362
			2.33821	1.62863
			2.33808	1.61875
			2.33796	1.59312
			2.33784	1.61594
			2.33772	1.58359
			2.3376	1.59071
			2.33747	1.56276
			2.33735	1.51649
			2.33723	1.52813
			2.33711	1.54667
			2.33698	1.52643
			2.33686	1.47434
			2.33674	1.50171
			2.33662	1.50039
			2.33649	1.46967
			2.33637	1.50028
			2.33625	1.47221
			2.33612	1.44826
			2.33601	1.43798
			2.33588	1.42771
			2.33576	1.39714
			2.33564	1.39495
			2.33552	1.4102
			2.33539	1.36643
			2.33527	1.34626
			2.33515	1.31687
			2.33502	1.30589
			2.33491	1.31185
			2.33478	1.30848
			2.33466	1.26629
			2.33454	1.24495
			2.33441	1.25582
			2.33429	1.21093
			2.33417	1.22887
			2.33405	1.20545
			2.33393	1.18725
			2.3338	1.15524
			2.33368	1.20176
			2.33356	1.14885
			2.33344	1.14171
			2.33332	1.09147
			2.33319	1.05799
			2.33307	1.07545
			2.33295	1.01619
			2.33283	1.00867
			2.3327	0.9738
			2.33259	0.98145
			2.33246	0.96341
			2.33234	0.93126
			2.33222	0.89679
			2.3321	0.85249
			2.33198	0.83265
			2.33185	0.81232
			2.33173	0.78177
			2.33161	0.7643
			2.33149	0.75482
			2.33137	0.72917
			2.33124	0.68961
			2.33112	0.66556
			2.331	0.63353
			2.33088	0.64316
			2.33076	0.61809
			2.33064	0.60525
			2.33051	0.58604
			2.33039	0.56016
			2.33027	0.56077
			2.33015	0.56074
			2.33003	0.53021
			2.3299	0.54189
			2.32979	0.54903
			2.32966	0.55767
			2.32954	0.56326
			2.32942	0.58548
			2.3293	0.59909
			2.32918	0.64658
			2.32905	0.67205
			2.32893	0.74215
			2.32881	0.78964
			2.32869	0.84514
			2.32857	0.92655
			2.32845	0.99517
			2.32832	1.07602
			2.3282	1.1672
			2.32808	1.24908
			2.32796	1.39993
			2.32784	1.48165
			2.32772	1.58411
			2.3276	1.68976
			2.32748	1.79951
			2.32735	1.91057
			2.32723	2.08131
			2.32711	2.1652
			2.32699	2.25882
			2.32687	2.45384
			2.32675	2.49785
			2.32662	2.62228
			2.32651	2.82652
			2.32638	2.88478
			2.32626	3.04208
			2.32614	3.16073
			2.32602	3.35884
			2.3259	3.46237
			2.32578	3.58626
			2.32566	3.69802
			2.32553	3.77723
			2.32542	3.92253
			2.32529	3.98
			2.32517	4.09825
			2.32505	4.25164
			2.32493	4.34016
			2.32481	4.46512
			2.32469	4.53985
			2.32457	4.47877
			2.32445	4.65191
			2.32433	4.74941
			2.3242	4.83222
			2.32408	4.80165
			2.32396	4.9043
			2.32384	5.05525
			2.32372	5.03804
			2.3236	4.9567
			2.32348	5.06638
			2.32336	5.18642
			2.32324	5.09055
			2.32312	5.27489
			2.32299	5.29649
			2.32288	5.40318
			2.32275	5.3515
			2.32263	5.44493
			2.32251	5.3854
			2.32239	5.49117
			2.32227	5.33712
			2.32215	5.25913
			2.32203	5.42839
			2.32191	5.42728
			2.32179	5.3608
			2.32167	5.44893
			2.32154	5.36003
			2.32143	5.39314
			2.32131	5.25703
			2.32118	5.31406
			2.32106	5.22607
			2.32095	5.23574
			2.32082	5.17143
			2.3207	5.26918
			2.32058	5.21252
			2.32046	5.21199
			2.32034	5.16146
			2.32022	5.14121
			2.3201	5.14429
			2.31998	5.08929
			2.31986	5.15819
			2.31974	5.03966
			2.31962	4.97618
			2.3195	4.94691
			2.31938	4.94299
			2.31926	4.93753
			2.31913	4.87718
			2.31901	4.7736
			2.3189	4.85147
			2.31877	4.72171
			2.31865	4.80665
			2.31853	4.72905
			2.31842	4.62022
			2.31829	4.65553
			2.31817	4.584
			2.31805	4.5501
			2.31793	4.61776
			2.31781	4.5343
			2.31769	4.51005
			2.31757	4.52196
			2.31745	4.43023
			2.31733	4.45003
			2.31721	4.39178
			2.31709	4.33651
			2.31697	4.31885
			2.31685	4.27733
			2.31673	4.26221
			2.31661	4.22363
			2.31649	4.25457
			2.31637	4.20295
			2.31625	4.14088
			2.31613	4.09883
			2.31601	4.00465
			2.31589	4.05442
			2.31577	4.07158
			2.31565	4.03139
			2.31553	4.10361
			2.31541	3.9999
			2.31529	4.05683
			2.31517	4.00174
			2.31493	4.00473
			2.31481	3.90062
			2.31469	3.93844
			2.31457	3.83967
			2.31445	3.77415
			2.31433	3.80535
			2.31421	3.80395
			2.31409	3.75475
			2.31397	3.75231
			2.31385	3.69892
			2.31373	3.73014
			2.31361	3.61974
			2.31349	3.62524
			2.31338	3.72494
			2.31325	3.67191
			2.31313	3.62012
			2.31301	3.66603
			2.3129	3.60801
			2.31278	3.55875
			2.31265	3.60546
			2.31253	3.62689
			2.31242	3.53318
			2.3123	3.55167
			2.31218	3.51905
			2.31206	3.55788
			2.31194	3.47719
			2.31182	3.53555
			2.3117	3.51607
			2.31158	3.50566
			2.31146	3.46375
			2.31134	3.40753
			2.31122	3.45654
			2.3111	3.37905
			2.31098	3.35844
			2.31086	3.38067
			2.31074	3.43246
			2.31062	3.36834
			2.3105	3.37216
			2.31038	3.39441
			2.31027	3.32416
			2.31015	3.31965
			2.31003	3.2962
			2.30991	3.29615
			2.30979	3.26817
			2.30967	3.28089
			2.30955	3.33874
			2.30943	3.23816
			2.30931	3.21759
			2.30919	3.30419
			2.30907	3.26555
			2.30896	3.16493
			2.30883	3.21047
			2.30871	3.21455
			2.30859	3.21326
			2.30848	3.18817
			2.30836	3.13809
			2.30824	3.20066
			2.30812	3.16957
			2.308	3.15527
			2.30788	3.12663
			2.30776	3.10779
			2.30764	3.14831
			2.30752	3.10757
			2.3074	3.13827
			2.30728	3.12941
			2.30717	3.12458
			2.30705	3.15138
			2.30693	3.09477
			2.30681	3.10989
			2.30669	3.07528
			2.30657	3.12062
			2.30645	3.00219
			2.30634	3.00343
			2.30622	3.03548
			2.3061	3.01999
			2.30598	3.06487
			2.30586	2.96262
			2.30574	3.00478
			2.30562	2.96834
			2.3055	2.99138
			2.30538	2.96898
			2.30526	2.9366
			2.30515	2.94607
			2.30503	2.9614
			2.30491	2.97712
			2.30479	2.93303
			2.30467	2.96013
			2.30455	2.96327
			2.30443	2.94755
			2.30432	2.98972
			2.3042	2.97092
			2.30408	2.91243
			2.30396	2.92235
			2.30384	2.91601
			2.30372	2.8666
			2.3036	2.9135
			2.30349	2.85038
			2.30337	2.90677
			2.30325	2.82086
			2.30313	2.87937
			2.30301	2.86639
			2.30289	2.86159
			2.30277	2.81312
			2.30266	2.8627
			2.30254	2.86884
			2.30242	2.86447
			2.3023	2.86364
			2.30218	2.82226
			2.30206	2.80381
			2.30195	2.75447
			2.30183	2.89022
			2.30171	2.77013
			2.30159	2.81208
			2.30147	2.84041
			2.30135	2.77429
			2.30123	2.7593
			2.30112	2.77765
			2.301	2.80604
			2.30088	2.84817
			2.30076	2.77994
			2.30064	2.78204
			2.30052	2.86629
			2.3004	2.75596
			2.30029	2.78938
			2.30017	2.81686
			2.30005	2.73642
			2.29993	2.7384
			2.29982	2.77068
			2.2997	2.73929
			2.29958	2.70621
			2.29946	2.78697
			2.29934	2.70728
			2.29922	2.76866
			2.29911	2.72034
			2.29899	2.71895
			2.29887	2.75838
			2.29875	2.73938
			2.29863	2.75699
			2.29852	2.7017
			2.2984	2.71524
			2.29828	2.73169
			2.29816	2.73634
			2.29805	2.73352
			2.29793	2.66952
			2.29781	2.69248
			2.29769	2.71878
			2.29757	2.67165
			2.29745	2.68748
			2.29734	2.64441
			2.29722	2.68516
			2.2971	2.64918
			2.29698	2.7031
			2.29687	2.65996
			2.29675	2.65941
			2.29663	2.65867
			2.29651	2.69001
			2.29639	2.69968
			2.29628	2.66578
			2.29616	2.63396
			2.29604	2.68403
			2.29592	2.69735
			2.2958	2.62412
			2.29569	2.66972
			2.29557	2.66042
			2.29545	2.63599
			2.29534	2.59502
			2.29522	2.66192
			2.2951	2.59015
			2.29498	2.6595
			2.29486	2.6722
			2.29475	2.65173
			2.29463	2.6812
			2.29451	2.64155
			2.29439	2.61105
			2.29428	2.64829
			2.29416	2.63001
			2.29404	2.62327
			2.29393	2.65355
			2.29381	2.59109
			2.29369	2.61722
			2.29357	2.62083
			2.29346	2.62932
			2.29334	2.58485
			2.29322	2.59759
			2.2931	2.60411
			2.29298	2.60319
			2.29287	2.5981
			2.29275	2.56368
			2.29263	2.65109
			2.29251	2.62312
			2.2924	2.62829
			2.29228	2.61195
			2.29216	2.61462
			2.29205	2.59081
			2.29193	2.66454
			2.29181	2.61703
			2.2917	2.62063
			2.29158	2.60731
			2.29146	2.57972
			2.29134	2.60843
			2.29123	2.55331
			2.29111	2.63372
			2.29099	2.55491
			2.29087	2.56788
			2.29076	2.58458
			2.29064	2.56474
			2.29052	2.54882
			2.2904	2.56357
			2.29029	2.58453
			2.29017	2.55243
			2.29005	2.59273
			2.28994	2.54471
			2.28982	2.53267
			2.2897	2.61822
			2.28959	2.56205
			2.28947	2.57599
			2.28935	2.57631
			2.28924	2.52618
			2.28912	2.6002
			2.289	2.53245
			2.28889	2.5444
			2.28877	2.57011
			2.28865	2.5888
			2.28854	2.5557
			2.28842	2.55656
			2.2883	2.56478
			2.28819	2.56384
			2.28807	2.59322
			2.28795	2.53097
			2.28784	2.57584
			2.28772	2.55235
			2.2876	2.5394
			2.28748	2.53098
			2.28737	2.52484
			2.28725	2.56295
			2.28713	2.57847
			2.28702	2.53114
			2.2869	2.55089
			2.28678	2.57596
			2.28667	2.49879
			2.28655	2.54326
			2.28643	2.52457
			2.28632	2.51851
			2.2862	2.52169
			2.28608	2.55046
			2.28597	2.62073
			2.28585	2.5301
			2.28573	2.53579
			2.28562	2.53952
			2.2855	2.54862
			2.28539	2.50122
			2.28527	2.51325
			2.28515	2.54769
			2.28504	2.56059
			2.28492	2.58606
			2.2848	2.50498
			2.28469	2.52378
			2.28457	2.50935
			2.28445	2.51973
			2.28434	2.53773
			2.28422	2.55049
			2.28411	2.52559
			2.28399	2.51419
			2.28387	2.48416
			2.28376	2.53223
			2.28364	2.45746
			2.28352	2.53233
			2.28341	2.56203
			2.28329	2.57821
			2.28317	2.561
			2.28306	2.52893
			2.28294	2.53214
			2.28282	2.5003
			2.28271	2.52824
			2.28259	2.54574
			2.28248	2.49438
			2.28236	2.50958
			2.28224	2.49222
			2.28213	2.4665
			2.28201	2.52755
			2.28189	2.54354
			2.28178	2.48635
			2.28166	2.546
			2.28155	2.48525
			2.28143	2.49178
			2.28131	2.49007
			2.2812	2.53325
			2.28108	2.48996
			2.28097	2.49262
			2.28085	2.54343
			2.28074	2.48073
			2.28062	2.48348
			2.2805	2.46562
			2.28039	2.53686
			2.28027	2.49884
			2.28016	2.48221
			2.28004	2.51153
			2.27992	2.46574
			2.27981	2.49254
			2.27969	2.50219
			2.27957	2.45798
			2.27946	2.47458
			2.27934	2.46303
			2.27923	2.44096
			2.27911	2.44534
			2.279	2.42429
			2.27888	2.4051
			2.27877	2.48756
			2.27865	2.45613
			2.27853	2.47069
			2.27842	2.43899
			2.2783	2.48647
			2.27819	2.46241
			2.27807	2.47961
			2.27796	2.48435
			2.27784	2.47227
			2.27772	2.4942
			2.27761	2.47483
			2.27749	2.44316
			2.27738	2.47042
			2.27726	2.46492
			2.27715	2.49507
			2.27703	2.46852
			2.27692	2.40839
			2.2768	2.45571
			2.27669	2.48855
			2.27657	2.44316
			2.27645	2.47339
			2.27634	2.39272
			2.27622	2.3689
			2.2761	2.34909
			2.27599	2.39072
			2.27587	2.32185
			2.27576	2.34514
			2.27565	2.34817
			2.27553	2.35951
			2.27542	2.41472
			2.2753	2.37797
			2.27518	2.43352
			2.27507	2.39769
			2.27495	2.51213
			2.27484	2.50215
			2.27472	2.45126
			2.27461	2.43882
			2.27449	2.45968
			2.27438	2.44994
			2.27426	2.41267
			2.27415	2.42436
			2.27403	2.44576
			2.27392	2.42509
			2.2738	2.42008
			2.27368	2.38872
			2.27357	2.40987
			2.27345	2.41623
			2.27334	2.42689
			2.27323	2.41305
			2.27311	2.44153
			2.273	2.41582
			2.27288	2.41019
			2.27276	2.41671
			2.27265	2.41466
			2.27253	2.46516
			2.27242	2.43655
			2.2723	2.40605
			2.27219	2.37944
			2.27208	2.44725
			2.27196	2.38611
			2.27185	2.37656
			2.27173	2.42041
			2.27161	2.41887
			2.2715	2.37577
			2.27138	2.38954
			2.27127	2.41551
			2.27116	2.35924
			2.27104	2.38369
			2.27093	2.41615
			2.27081	2.35528
			2.27069	2.37214
			2.27058	2.41135
			2.27047	2.3653
			2.27035	2.42795
			2.27024	2.35852
			2.27012	2.4007
			2.27001	2.35767
			2.26989	2.3993
			2.26978	2.35285
			2.26966	2.37467
			2.26955	2.34829
			2.26943	2.39459
			2.26932	2.40969
			2.2692	2.39819
			2.26909	2.36963
			2.26897	2.3622
			2.26886	2.35932
			2.26875	2.35006
			2.26863	2.36104
			2.26852	2.40337
			2.2684	2.37931
			2.26829	2.35662
			2.26817	2.3164
			2.26806	2.3545
			2.26794	2.39998
			2.26783	2.37821
			2.26772	2.35436
			2.2676	2.3932
			2.26748	2.39345
			2.26737	2.39631
			2.26726	2.36895
			2.26714	2.36516
			2.26703	2.34673
			2.26691	2.41128
			2.2668	2.38348
			2.26668	2.36659
			2.26657	2.36359
			2.26646	2.28744
			2.26634	2.33713
			2.26623	2.33349
			2.26611	2.33476
			2.266	2.30725
			2.26588	2.36358
			2.26577	2.34901
			2.26566	2.33123
			2.26554	2.31757
			2.26543	2.32239
			2.26531	2.31965
			2.2652	2.36976
			2.26509	2.35246
			2.26497	2.32485
			2.26486	2.33467
			2.26474	2.34668
			2.26463	2.33894
			2.26451	2.32267
			2.2644	2.32295
			2.26429	2.35426
			2.26417	2.33271
			2.26406	2.32701
			2.26394	2.35054
			2.26383	2.29488
			2.26372	2.34452
			2.2636	2.30371
			2.26349	2.30334
			2.26337	2.28355
			2.26326	2.36018
			2.26315	2.35546
			2.26303	2.32475
			2.26292	2.30853
			2.2628	2.35483
			2.26269	2.33578
			2.26258	2.34039
			2.26246	2.27971
			2.26235	2.3046
			2.26223	2.29473
			2.26212	2.30096
			2.26201	2.3114
			2.26189	2.2882
			2.26178	2.31368
			2.26166	2.34361
			2.26155	2.30277
			2.26144	2.29829
			2.26132	2.30512
			2.26121	2.33045
			2.26109	2.31725
			2.26098	2.30453
			2.26087	2.27701
			2.26076	2.2326
			2.26064	2.24818
			2.26053	2.33557
			2.26041	2.27061
			2.2603	2.30713
			2.26019	2.29176
			2.26007	2.29617
			2.25996	2.30864
			2.25985	2.33051
			2.25973	2.3024
			2.25962	2.31992
			2.2595	2.28475
			2.25939	2.2979
			2.25928	2.29374
			2.25916	2.32199
			2.25905	2.31113
			2.25894	2.30867
			2.25883	2.31189
			2.25871	2.28026
			2.2586	2.31372
			2.25848	2.26459
			2.25837	2.27387
			2.25826	2.27708
			2.25814	2.26641
			2.25803	2.27026
			2.25792	2.2731
			2.2578	2.32358
			2.25769	2.32501
			2.25757	2.33189
			2.25746	2.27852
			2.25735	2.27431
			2.25724	2.28439
			2.25712	2.25912
			2.25701	2.28593
			2.2569	2.2703
			2.25678	2.29203
			2.25667	2.23758
			2.25656	2.33412
			2.25644	2.29187
			2.25633	2.29819
			2.25622	2.3006
			2.2561	2.27486
			2.25599	2.27068
			2.25588	2.26407
			2.25576	2.27711
			2.25565	2.26755
			2.25554	2.29678
			2.25543	2.27581
			2.25531	2.27335
			2.2552	2.29545
			2.25509	2.27729
			2.25497	2.26612
			2.25486	2.2881
			2.25475	2.28837
			2.25464	2.27141
			2.25452	2.29551
			2.25441	2.23081
			2.2543	2.27323
			2.25418	2.2321
			2.25407	2.28163
			2.25395	2.23532
			2.25384	2.32689
			2.25373	2.25304
			2.25362	2.26897
			2.2535	2.26459
			2.25339	2.28014
			2.25328	2.27033
			2.25317	2.27224
			2.25305	2.22547
			2.25294	2.27205
			2.25283	2.27992
			2.25271	2.25374
			2.2526	2.28141
			2.25249	2.26725
			2.25238	2.25737
			2.25226	2.30401
			2.25215	2.26647
			2.25204	2.27702
			2.25192	2.29681
			2.25181	2.29174
			2.2517	2.31951
			2.25159	2.29053
			2.25147	2.27974
			2.25136	2.29569
			2.25125	2.28529
			2.25114	2.29842
			2.25102	2.29076
			2.25091	2.204
			2.2508	2.27534
			2.25069	2.27202
			2.25058	2.29173
			2.25046	2.25461
			2.25035	2.27828
			2.25024	2.25903
			2.25013	2.27213
			2.25001	2.27586
			2.2499	2.25303
			2.24979	2.25363
			2.24967	2.28935
			2.24956	2.25443
			2.24945	2.26473
			2.24934	2.27088
			2.24922	2.28138
			2.24911	2.28518
			2.249	2.32502
			2.24889	2.29001
			2.24878	2.3069
			2.24867	2.28047
			2.24855	2.25013
			2.24844	2.28925
			2.24833	2.23384
			2.24821	2.27118
			2.2481	2.20954
			2.24799	2.25167
			2.24788	2.27507
			2.24776	2.30315
			2.24765	2.3049
			2.24754	2.25659
			2.24743	2.25201
			2.24732	2.29756
			2.24721	2.27548
			2.24709	2.26748
			2.24698	2.27439
			2.24687	2.26763
			2.24675	2.27774
			2.24664	2.26771
			2.24653	2.31243
			2.24642	2.28537
			2.24631	2.26412
			2.2462	2.24361
			2.24608	2.2576
			2.24597	2.2886
			2.24586	2.30831
			2.24575	2.24801
			2.24563	2.26532
			2.24553	2.24285
			2.24541	2.27305
			2.2453	2.26491
			2.24519	2.22922
			2.24507	2.26315
			2.24496	2.28412
			2.24485	2.21972
			2.24474	2.28497
			2.24463	2.24223
			2.24452	2.27534
			2.2444	2.25093
			2.24429	2.27446
			2.24418	2.25145
			2.24407	2.32226
			2.24396	2.30355
			2.24385	2.29416
			2.24373	2.25698
			2.24362	2.25758
			2.24351	2.30295
			2.2434	2.26814
			2.24329	2.30599
			2.24317	2.25601
			2.24306	2.27588
			2.24295	2.27546
			2.24284	2.29449
			2.24273	2.21257
			2.24262	2.28697
			2.2425	2.29917
			2.24239	2.22296
			2.24228	2.23552
			2.24217	2.25192
			2.24206	2.26698
			2.24195	2.24539
			2.24183	2.28321
			2.24172	2.25027
			2.24161	2.27985
			2.2415	2.26327
			2.24139	2.30245
			2.24128	2.29922
			2.24117	2.24051
			2.24106	2.25329
			2.24094	2.32139
			2.24083	2.28689
			2.24072	2.25695
			2.24061	2.25567
			2.2405	2.23367
			2.24039	2.30297
			2.24027	2.26021
			2.24016	2.27603
			2.24005	2.28828
			2.23994	2.28631
			2.23983	2.23886
			2.23972	2.24147
			2.23961	2.26146
			2.23949	2.28595
			2.23938	2.28147
			2.23927	2.2721
			2.23916	2.28755
			2.23905	2.29464
			2.23894	2.27934
			2.23883	2.2452
			2.23872	2.27965
			2.2386	2.31126
			2.2385	2.2775
			2.23838	2.28519
			2.23827	2.26361
			2.23816	2.26886
			2.23805	2.26939
			2.23794	2.22111
			2.23783	2.28108
			2.23772	2.27587
			2.23761	2.23283
			2.23749	2.21901
			2.23738	2.2236
			2.23727	2.19116
			2.23716	2.1948
			2.23705	2.22873
			2.23694	2.26729
			2.23683	2.21875
			2.23672	2.25499
			2.23661	2.27474
			2.2365	2.25563
			2.23638	2.27729
			2.23627	2.24225
			2.23616	2.22876
			2.23605	2.26527
			2.23594	2.27286
			2.23583	2.22728
			2.23572	2.28242
			2.23561	2.2951
			2.2355	2.24273
			2.23539	2.2382
			2.23527	2.23714
			2.23517	2.23826
			2.23505	2.23504
			2.23494	2.21103
			2.23483	2.24701
			2.23472	2.22184
			2.23461	2.22733
			2.2345	2.20913
			2.23439	2.20296
			2.23428	2.20221
			2.23417	2.25851
			2.23406	2.22759
			2.23395	2.20184
[truncated: 48 more rows]

## Sheet: Figure 1b
Energy (eV)	Sigma-	Sigma+
2.48276	1.01924	1.02267
2.48262	1.02348	1.00807
2.48248	1.02539	1.00617
2.48234	1.03029	0.99832
2.4822	1.01763	0.99976
2.48206	1.03939	1.04161
2.48192	1.05588	1.04106
2.48178	1.02966	1.01969
2.48164	1.01588	1.01708
2.4815	1.03154	1.01092
2.48136	1.02352	0.98824
2.48122	1.06376	1.06727
2.48108	1.08647	1.04421
2.48094	1.02814	0.98497
2.48081	1.04808	1.01214
2.48067	1.01061	1.02966
2.48053	1.06196	1.03271
2.48038	1.02167	1.00963
2.48024	1.03389	1.0024
2.48011	1.06324	1.01333
2.47997	1.0356	1.03658
2.47983	1.02373	0.9906
2.47969	1.0557	1.00535
2.47955	1.04419	1.03496
2.47941	1.02395	0.99549
2.47927	1.01937	0.99206
2.47913	1.03223	1.02958
2.47899	1.0894	1.09138
2.47885	1.01661	1.02769
2.47871	1.05601	1.01497
2.47857	1.08071	1.03402
2.47843	1.05602	1.07696
2.4783	1.02105	1.03169
2.47816	1.04001	1.03928
2.47802	1.0279	1.02435
2.47788	1.07315	1.05777
2.47774	1.04415	1.00356
2.4776	1.08403	1.06904
2.47746	1.0217	1.02477
2.47732	1.01966	1.00094
2.47718	1.03443	1.02547
2.47704	1.04458	1.01971
2.4769	0.98843	0.9757
2.47677	1.04788	1.02716
2.47663	1.0638	1.05167
2.47648	1.08962	1.04043
2.47635	1.05296	1.05176
2.47621	1.07059	1.01646
2.47607	1.0443	1.03358
2.47593	1.07501	1.05885
2.47579	1.01555	1.01624
2.47565	1.04901	1.03788
2.47552	1.05575	1.04728
2.47538	1.05797	1.03171
2.47524	1.04276	1.01051
2.4751	1.06741	1.01999
2.47496	1.07796	1.02717
2.47482	1.05885	1.04003
2.47468	1.03899	1.02161
2.47454	1.04106	1.02666
2.4744	1.06455	1.02097
2.47427	1.06451	1.06144
2.47413	1.03893	1.04292
2.47399	1.0244	1.04532
2.47385	1.04537	1.02303
2.47371	1.07619	1.05039
2.47357	1.04211	1.02303
2.47343	1.02828	1.01702
2.47329	1.08977	1.06328
2.47315	1.03359	1.06291
2.47302	1.0625	1.08111
2.47288	1.05508	1.02778
2.47274	1.06257	1.03468
2.4726	1.04126	1.01844
2.47246	1.03058	1.04564
2.47232	1.01591	1.03089
2.47218	1.02001	1.01863
2.47205	1.08879	1.04852
2.47191	1.10065	1.05881
2.47177	1.07751	1.09047
2.47163	1.06485	1.05575
2.47149	1.06054	1.04264
2.47136	1.05991	1.06491
2.47122	1.02567	1.05718
2.47108	1.06745	1.04614
2.47094	1.05524	1.04819
2.4708	1.05527	1.03825
2.47066	1.08927	1.04604
2.47052	1.06138	1.02769
2.47039	1.04147	0.99038
2.47025	1.02816	1.03462
2.47011	1.08788	1.03703
2.46997	1.03704	1.03657
2.46983	1.04219	1.00527
2.4697	1.05892	1.07353
2.46956	1.04172	1.02545
2.46942	1.04434	1.03817
2.46928	1.06484	1.03605
2.46914	1.00961	1.00737
2.469	1.01818	1.02581
2.46887	1.03147	1.0263
2.46873	1.0643	1.01436
2.46859	1.0401	1.06118
2.46845	1.06732	1.05917
2.46831	1.0723	1.02487
2.46818	1.03889	1.06811
2.46804	1.06382	1.06313
2.4679	1.05643	1.07517
2.46776	1.05017	1.06802
2.46762	1.0527	1.0337
2.46748	1.04639	1.05816
2.46735	1.09918	1.05871
2.46721	1.05014	1.01694
2.46707	1.09752	1.05215
2.46693	1.02825	1.04215
2.4668	1.02989	1.02876
2.46666	1.0609	1.05563
2.46652	1.06149	1.02182
2.46639	1.08593	1.06714
2.46625	1.05202	1.03958
2.46611	1.0744	1.03016
2.46597	1.09844	1.05929
2.46583	1.06626	1.05442
2.46569	1.01264	1.02839
2.46556	1.06961	1.02889
2.46542	1.03591	1.04449
2.46528	1.06018	1.06153
2.46514	1.10974	1.08905
2.46501	1.04762	1.03734
2.46487	1.06299	1.04522
2.46473	1.07573	1.05617
2.4646	1.1143	1.08957
2.46445	1.04401	1.04535
2.46432	1.022	1.01956
2.46418	1.05042	1.03016
2.46404	1.05988	1.05345
2.46391	1.04586	1.03647
2.46377	1.06371	1.0421
2.46363	1.041	1.02557
2.46349	1.08328	1.04893
2.46336	1.04429	1.03048
2.46322	1.08942	1.0609
2.46308	1.06224	1.02317
2.46295	1.07349	1.10274
2.46281	1.08723	1.04675
2.46267	1.07132	1.03898
2.46253	1.04004	1.06118
2.46239	1.06424	1.06247
2.46226	1.05775	1.06511
2.46212	1.08249	1.09166
2.46198	1.10536	1.08233
2.46185	1.06974	1.06996
2.46171	1.04411	1.03865
2.46157	1.05804	1.05292
2.46143	1.05092	1.03714
2.4613	1.06931	1.0133
2.46116	1.07154	1.03902
2.46102	1.10309	1.07485
2.46088	1.06944	1.04162
2.46075	1.04781	1.08005
2.46061	1.07173	1.03575
2.46047	1.05588	1.02012
2.46034	1.08106	1.08217
2.4602	1.05083	1.06994
2.46006	1.02946	1.0659
2.45993	1.09925	1.08702
2.45979	1.04402	1.05212
2.45965	1.11322	1.05639
2.45952	1.06736	1.06229
2.45938	1.07285	1.06887
2.45924	1.12165	1.08761
2.45911	1.07981	1.06633
2.45896	1.04627	1.05751
2.45883	1.06791	1.0333
2.45869	1.03571	1.05661
2.45856	1.07937	1.07652
2.45842	1.10666	1.08409
2.45828	1.03118	1.01815
2.45815	1.03923	1.04627
2.45801	1.06381	1.05259
2.45787	1.02671	1.03739
2.45774	1.05114	1.02249
2.4576	1.05335	1.02817
2.45746	1.10254	1.05976
2.45733	1.06474	1.05373
2.45719	1.07356	1.04861
2.45705	1.11264	1.10575
2.45691	1.06061	1.06926
2.45678	1.06621	1.05481
2.45664	1.06351	1.0226
2.4565	1.07338	1.0184
2.45637	1.04728	1.04108
2.45623	1.08433	1.05347
2.4561	1.02214	1.01307
2.45596	1.07636	1.04889
2.45582	1.05977	1.0407
2.45569	1.05115	1.02389
2.45555	1.07339	1.04445
2.45541	1.06487	1.07392
2.45528	1.06481	1.04485
2.45514	1.04967	1.04477
2.45501	1.09363	1.06541
2.45487	1.0861	1.05205
2.45473	1.08257	1.0571
2.45459	1.05376	1.04519
2.45446	1.05198	1.03877
2.45432	1.08319	1.07969
2.45419	1.07593	1.03625
2.45405	1.06219	1.03927
2.45391	1.05256	1.04889
2.45378	1.08613	1.0479
2.45364	1.02766	1.03541
2.45351	1.09533	1.09446
2.45337	1.06418	1.03948
2.45323	1.02984	1.01303
2.4531	1.05457	1.08218
2.45296	1.05339	1.04701
2.45283	1.06208	1.05064
2.45268	0.99503	1.02608
2.45255	1.03551	1.02715
2.45241	1.07671	1.03963
2.45228	1.04735	1.03352
2.45214	1.11345	1.03704
2.45201	1.04037	1.03911
2.45187	1.07954	1.02914
2.45173	1.04162	1.03275
2.4516	1.03634	1.0563
2.45146	1.04823	1.02651
2.45133	1.08358	1.05904
2.45119	1.07432	1.03023
2.45106	1.03767	1.04588
2.45092	1.06409	1.03087
2.45078	0.99498	1.00722
2.45065	1.10697	1.07985
2.45051	1.04744	1.06117
2.45038	1.08832	1.05102
2.45024	1.06191	1.04894
2.4501	1.07452	1.06877
2.44997	1.09628	1.06697
2.44983	1.05462	1.02835
2.44969	1.07152	1.07069
2.44956	1.066	1.0518
2.44942	1.05884	1.07365
2.44929	1.07611	1.06973
2.44915	1.06349	1.02712
2.44902	1.07244	1.05896
2.44888	1.08583	1.06506
2.44875	1.07574	1.07574
2.44861	1.0758	1.06285
2.44848	1.02	1.05489
2.44834	1.06613	1.01008
2.4482	1.0446	1.04028
2.44807	1.02749	1.04692
2.44793	1.01044	1.03563
2.4478	1.05654	1.05758
2.44766	1.03069	1.04902
2.44752	1.07713	1.05943
2.44739	1.08056	1.05806
2.44725	1.06233	1.07184
2.44712	1.03753	1.02701
2.44698	1.05325	1.05449
2.44685	1.06412	1.03175
2.44671	1.07237	1.04041
2.44658	1.03044	1.04637
2.44644	1.03954	1.04704
2.44631	1.03455	1.02052
2.44617	1.02479	1.03414
2.44604	1.04735	1.03562
2.4459	1.04957	1.05264
2.44577	1.04579	1.02546
2.44563	1.07408	1.04127
2.4455	1.0685	1.01579
2.44536	1.06349	1.09231
2.44523	1.08858	1.0692
2.44509	1.05717	1.03529
2.44496	1.03588	1.03347
2.44482	1.05689	1.05568
2.44469	1.0833	1.05149
2.44455	1.07771	1.05905
2.44441	1.06313	1.04357
2.44428	1.08006	1.08508
2.44414	1.08318	1.0649
2.44401	1.10133	1.06006
2.44387	1.09405	1.05051
2.44374	1.04219	1.04683
2.4436	1.0958	1.08158
2.44347	1.08797	1.05233
2.44333	1.05703	1.06256
2.4432	1.07908	1.06457
2.44306	1.05876	1.06842
2.44293	1.04917	1.07426
2.44279	1.076	1.0531
2.44266	1.11275	1.10166
2.44252	1.04778	1.05789
2.44239	1.0942	1.05599
2.44225	1.04956	1.0621
2.44212	1.07037	1.03499
2.44198	1.03922	1.05111
2.44185	1.07654	1.08292
2.44172	1.08093	1.04372
2.44158	1.02989	1.02411
2.44145	1.08603	1.05129
2.44131	1.06474	1.0599
2.44117	1.06254	1.05754
2.44104	1.08033	1.06172
2.4409	1.12065	1.08416
2.44077	1.05152	1.03316
2.44063	1.05826	1.07192
2.4405	1.02652	1.04786
2.44036	1.06265	1.07339
2.44023	1.02847	1.0078
2.4401	1.07107	1.03613
2.43996	1.03462	1.03088
2.43983	1.03147	1.03463
2.43969	1.07475	1.05642
2.43956	1.06409	1.04857
2.43942	1.07972	1.07269
2.43929	1.10192	1.08476
2.43916	1.07536	1.02322
2.43902	1.09988	1.07286
2.43889	1.05682	1.09938
2.43875	1.08991	1.06087
2.43862	1.06777	1.03428
2.43848	1.10088	1.05566
2.43835	1.08736	1.07321
2.43821	1.0478	1.03369
2.43808	1.08107	1.0557
2.43795	1.0676	1.05479
2.43781	1.06011	1.02546
2.43768	1.05719	1.05936
2.43754	1.08058	1.06013
2.43741	1.10537	1.07254
2.43728	1.06026	1.04519
2.43714	1.07815	1.08672
2.437	1.07598	1.10412
2.43687	1.06213	1.05899
2.43673	1.07082	1.05171
2.4366	1.06142	1.0626
2.43647	1.04418	1.04242
2.43633	1.05339	1.05495
2.4362	1.09612	1.08784
2.43606	1.1372	1.09657
2.43593	1.08964	1.06354
2.4358	1.1104	1.05051
2.43566	1.0904	1.07372
2.43553	1.11808	1.09515
2.43539	1.08312	1.05699
2.43526	1.10544	1.05504
2.43513	1.10946	1.06776
2.43499	1.0808	1.04589
2.43486	1.08036	1.0744
2.43472	1.08476	1.07357
2.43459	1.061	1.05764
2.43446	1.11029	1.07746
2.43432	1.07835	1.06604
2.43419	1.09638	1.07898
2.43406	1.08031	1.02076
2.43392	1.07269	1.10177
2.43379	1.09439	1.07124
2.43365	1.1246	1.07902
2.43352	1.07852	1.0809
2.43339	1.06215	1.06702
2.43325	1.08081	1.08789
2.43312	1.0819	1.06279
2.43299	1.08051	1.07741
2.43285	1.1018	1.07926
2.43272	1.08275	1.05575
2.43258	1.06061	1.04652
2.43245	1.06096	1.05766
2.43232	1.09567	1.09627
2.43218	1.0565	1.01807
2.43205	1.0676	1.05925
2.43192	1.06541	1.06098
2.43178	1.05266	1.06888
2.43165	1.12929	1.06065
2.43152	1.08226	1.06874
2.43138	1.09465	1.06722
2.43125	1.08886	1.08671
2.43112	1.05904	1.06632
2.43098	1.10067	1.07491
2.43085	1.1322	1.12483
2.43071	1.09728	1.07412
2.43058	1.08002	1.07452
2.43044	1.05122	1.03503
2.43031	1.06563	1.05437
2.43018	1.12498	1.08503
2.43004	1.10948	1.05861
2.42991	1.10873	1.07949
2.42978	1.10187	1.08473
2.42964	1.09614	1.0551
2.42951	1.07292	1.09414
2.42938	1.09511	1.06534
2.42924	1.07057	1.05604
2.42911	1.05958	1.06359
2.42898	1.06196	1.06649
2.42884	1.07692	1.06363
2.42871	1.05253	1.03295
2.42858	1.10098	1.06796
2.42844	1.12865	1.11336
2.42831	1.1081	1.07525
2.42818	1.10701	1.06992
2.42804	1.07401	1.03957
2.42791	1.08407	1.09747
2.42778	1.10573	1.10764
2.42765	1.09417	1.10162
2.42751	1.08027	1.05139
2.42738	1.09261	1.07393
2.42725	1.07656	1.07128
2.42711	1.09726	1.06637
2.42698	1.07926	1.05973
2.42685	1.11869	1.082
2.42671	1.07129	1.07936
2.42658	1.08774	1.06405
2.42645	1.1004	1.06396
2.42631	1.06799	1.06182
2.42618	1.09542	1.06468
2.42605	1.08237	1.0719
2.42592	1.10187	1.07978
2.42578	1.08009	1.08916
2.42565	1.09395	1.08009
2.42552	1.05273	1.08058
2.42538	1.08273	1.05839
2.42525	1.08977	1.07765
2.42512	1.08294	1.07203
2.42499	1.07666	1.09753
2.42485	1.1075	1.08785
2.42472	1.10224	1.05234
2.42459	1.08106	1.05969
2.42445	1.03159	1.04866
2.42432	1.06125	1.06907
2.42419	1.08168	1.06441
2.42406	1.06527	1.06951
2.42392	1.09255	1.08372
2.42379	1.06222	1.0533
2.42366	1.10103	1.07865
2.42353	1.10973	1.07554
2.42339	1.079	1.07881
2.42326	1.11243	1.07707
2.42313	1.10472	1.10871
2.423	1.09126	1.06743
2.42286	1.10158	1.07837
2.42273	1.06944	1.0595
2.4226	1.05501	1.03927
2.42247	1.06582	1.07507
2.42233	1.10327	1.07824
2.4222	1.09368	1.09735
2.42207	1.06289	1.04217
2.42194	1.07071	1.06066
2.4218	1.08353	1.09562
2.42167	1.06764	1.08027
2.42154	1.05344	1.05271
2.42141	1.09735	1.0637
2.42127	1.09567	1.09585
2.42114	1.10296	1.0945
2.42101	1.08468	1.06147
2.42088	1.07322	1.06456
2.42074	1.0743	1.05758
2.42061	1.1133	1.0831
2.42048	1.13043	1.0987
2.42035	1.07129	1.03816
2.42021	1.07952	1.07255
2.42008	1.09742	1.06665
2.41995	1.10593	1.08935
2.41982	1.10009	1.08756
2.41969	1.06675	1.05329
2.41955	1.09199	1.07458
2.41942	1.07575	1.07069
2.41929	1.09943	1.079
2.41916	1.09344	1.08761
2.41902	1.04654	1.03632
2.41889	1.06534	1.06694
2.41876	1.05165	1.01436
2.41863	1.08369	1.07759
2.4185	1.06909	1.06963
2.41836	1.08962	1.07819
2.41823	1.09649	1.09266
2.4181	1.07176	1.01161
2.41797	1.09214	1.06482
2.41784	1.0545	1.05538
2.4177	1.06866	1.05639
2.41757	1.07807	1.04866
2.41744	1.07538	1.03522
2.41731	1.09402	1.08314
2.41718	1.07602	1.09552
2.41704	1.11537	1.10488
2.41691	1.11493	1.08747
2.41678	1.08359	1.08127
2.41665	1.09253	1.06299
2.41652	1.09245	1.06573
2.41639	1.07417	1.02484
2.41626	1.07054	1.03766
2.41613	1.08208	1.06549
2.41599	1.05589	1.05466
2.41586	1.02077	1.03691
2.41573	1.12585	1.0753
2.4156	1.07734	1.07946
2.41547	1.07491	1.04152
2.41533	1.08296	1.06581
2.4152	1.05387	1.06637
2.41507	1.07716	1.03511
2.41494	1.11119	1.07538
2.41481	1.05327	1.05706
2.41468	1.11866	1.09195
2.41454	1.07292	1.04358
2.41441	1.06498	1.05857
2.41428	1.06712	1.04017
2.41415	1.09322	1.07564
2.41402	1.06398	1.05794
2.41389	1.06075	1.06987
2.41375	1.02878	1.02491
2.41362	1.04505	1.02608
2.41349	1.10218	1.0469
2.41336	1.08275	1.07053
2.41323	1.06701	1.0729
2.4131	1.03707	1.05519
2.41297	1.07841	1.03054
2.41283	1.12155	1.08222
2.4127	1.07188	1.05429
2.41257	1.06827	1.04477
2.41244	1.07887	1.0735
2.41231	1.08012	1.04466
2.41218	1.1056	1.08949
2.41205	1.06032	1.06676
2.41191	1.0554	1.05319
2.41178	1.07324	1.05767
2.41165	1.04917	1.04525
2.41152	1.08941	1.07431
2.41139	1.0721	1.0842
2.41126	1.05324	1.0382
2.41113	1.06391	1.0179
2.41099	1.07135	1.05158
2.41086	1.06728	1.05458
2.41073	1.06149	1.02433
2.4106	1.08624	1.05584
2.41047	1.08857	1.05683
2.41034	1.06615	1.04188
2.41021	1.09231	1.08036
2.41008	1.10518	1.06989
2.40995	1.08607	1.07829
2.40982	1.08194	1.08654
2.40969	1.07362	1.07768
2.40956	1.05518	1.02005
2.40943	1.09636	1.06424
2.40929	1.05615	1.02461
2.40916	1.06333	1.05952
2.40903	1.07904	1.06806
2.4089	1.05816	1.06872
2.40877	1.07315	1.04386
2.40864	1.07657	1.07742
2.40851	1.07418	1.0216
2.40838	1.06172	1.07397
2.40825	1.05722	1.05244
2.40811	1.05616	1.02982
2.40798	1.09476	1.0666
2.40785	1.04893	1.05986
2.40772	1.09216	1.07298
2.40759	1.02626	1.04778
2.40746	1.0643	1.05524
2.40733	1.07039	1.05763
2.4072	1.06284	1.03142
2.40707	1.08429	1.06962
2.40694	1.07098	1.05018
2.40681	1.07901	1.07401
2.40668	1.05893	1.02295
2.40654	1.06818	1.04286
2.40641	1.06669	1.03883
2.40629	1.05387	1.03013
2.40616	1.08677	1.07033
2.40603	1.07006	1.05296
2.4059	1.06601	1.05304
2.40576	1.05728	1.07426
2.40563	1.07293	1.06218
2.4055	1.06761	1.07272
2.40537	1.05574	1.06439
2.40524	1.09256	1.05421
2.40511	1.08349	1.05046
2.40498	1.08516	1.07278
2.40485	1.09394	1.11087
2.40472	1.11914	1.08434
2.40459	1.06687	1.04366
2.40446	1.05818	1.05604
2.40433	1.0758	1.06499
2.4042	1.09191	1.04036
2.40407	1.09742	1.06975
2.40394	1.08781	1.07634
2.40381	1.07824	1.04398
2.40367	1.05186	1.05218
2.40354	1.07979	1.0583
2.40341	1.05326	1.05035
2.40328	1.08339	1.07651
2.40315	1.0549	1.05197
2.40303	1.09819	1.07237
2.4029	1.05686	1.09061
2.40277	1.07883	1.05924
2.40264	1.08352	1.02715
2.40251	1.09944	1.08117
2.40238	1.0667	1.06605
2.40225	1.06258	1.06274
2.40211	1.07143	1.07744
2.40198	1.08578	1.08611
2.40185	1.07372	1.04213
2.40172	1.07894	1.03023
2.40159	1.08525	1.07831
2.40146	1.08029	1.07898
2.40133	1.09238	1.06267
2.4012	1.08663	1.07142
2.40107	1.07287	1.04821
2.40094	1.08708	1.05693
2.40081	1.06727	1.04269
2.40068	1.06553	1.04263
2.40055	1.07768	1.0305
2.40042	1.06814	1.05598
2.4003	1.08583	1.06232
2.40017	1.07277	1.07277
2.40004	1.04841	1.04108
2.39991	1.07519	1.06177
2.39978	1.11959	1.07759
2.39965	1.06259	1.04146
2.39952	1.08561	1.08011
2.39939	1.05973	1.05797
2.39926	1.06933	1.07475
2.39913	1.10433	1.08839
2.399	1.10085	1.08254
2.39887	1.06395	1.06702
2.39874	1.09457	1.05522
2.39861	1.07232	1.04532
2.39848	1.08039	1.07466
2.39835	1.08788	1.04878
2.39822	1.09641	1.06566
2.39809	1.0617	1.0633
2.39796	1.08131	1.0525
2.39783	1.03529	1.05709
2.3977	1.06111	1.05669
2.39757	1.07467	1.03892
2.39744	1.06788	1.02953
2.39731	1.08986	1.08245
2.39718	1.11002	1.06469
2.39705	1.11469	1.06455
2.39692	1.09836	1.0593
2.39679	1.08518	1.07764
2.39666	1.11925	1.05738
2.39653	1.07984	1.05851
2.3964	1.11827	1.1067
2.39627	1.12649	1.10509
2.39614	1.07973	1.07718
2.39602	1.09521	1.07028
2.39589	1.05617	1.07437
2.39576	1.05785	1.06349
2.39563	1.05662	1.05538
2.3955	1.08117	1.07012
2.39537	1.08268	1.07887
2.39524	1.06759	1.04916
2.39511	1.06701	1.03822
2.39498	1.07737	1.05342
2.39485	1.08859	1.05143
2.39472	1.07411	1.04346
2.39459	1.08156	1.07379
2.39446	1.09245	1.09658
2.39434	1.11703	1.07461
2.39421	1.10917	1.07283
2.39408	1.09467	1.06999
2.39395	1.08001	1.06748
2.39382	1.0788	1.08597
2.39369	1.12987	1.09588
2.39356	1.08344	1.08111
2.39343	1.09401	1.07331
2.3933	1.09722	1.04735
2.39318	1.06968	1.06553
2.39305	1.0806	1.05797
2.39292	1.07971	1.04838
2.39279	1.07447	1.02887
2.39266	1.0507	1.03571
2.39253	1.09518	1.07932
2.3924	1.0868	1.0557
2.39227	1.08669	1.08093
2.39214	1.07485	1.04126
2.39201	1.06951	1.05846
2.39188	1.05554	1.04913
2.39175	1.09394	1.07596
2.39163	1.0807	1.07994
2.3915	1.05626	1.04709
2.39137	1.08971	1.04508
2.39124	1.10921	1.08864
2.39111	1.11321	1.07204
2.39098	1.13068	1.0697
2.39085	1.08733	1.06874
2.39073	1.04503	1.0621
2.3906	1.09538	1.08974
2.39047	1.0966	1.06884
2.39034	1.07373	1.04066
2.39021	1.06262	1.05249
2.39008	1.06998	1.04376
2.38995	1.08603	1.0751
2.38982	1.08311	1.07041
2.3897	1.07006	1.07145
2.38957	1.09132	1.09318
2.38944	1.05682	1.06843
2.38931	1.10405	1.05853
2.38918	1.07642	1.04613
2.38905	1.11001	1.06363
2.38892	1.09012	1.05324
2.3888	1.0961	1.07377
2.38867	1.08035	1.0744
2.38854	1.04867	1.0365
2.38841	1.09394	1.10489
2.38828	1.10024	1.0502
2.38815	1.09007	1.06055
2.38803	1.0863	1.06643
2.3879	1.0973	1.09214
2.38777	1.07668	1.07956
2.38764	1.09824	1.04744
2.38751	1.08147	1.05506
2.38738	1.05861	1.03561
2.38725	1.0795	1.05129
2.38713	1.08953	1.07129
2.387	1.08412	1.0429
2.38687	1.05248	1.04804
2.38674	1.06179	1.04832
2.38661	1.08149	1.0732
2.38649	1.09105	1.06851
2.38636	1.08536	1.06621
2.38623	1.07598	1.07674
2.3861	1.10821	1.09468
2.38597	1.07857	1.08624
2.38584	1.05695	1.05456
2.38572	1.09946	1.07947
2.38559	1.08705	1.05461
2.38546	1.06659	1.07425
2.38533	1.08097	1.0667
2.3852	1.07229	1.05603
2.38507	1.06712	1.0446
2.38494	1.07852	1.03646
2.38482	1.08124	1.0712
2.38469	1.08213	1.06193
2.38456	1.05854	1.02823
2.38444	1.05943	1.05798
2.38431	1.08075	1.06759
2.38418	1.05996	1.07481
2.38405	1.07578	1.07206
2.38392	1.08382	1.08875
2.38379	1.06687	1.05306
2.38367	1.09348	1.06578
2.38354	1.06394	1.05278
2.38341	1.07887	1.04691
2.38328	1.08389	1.04565
2.38316	1.111	1.05565
2.38303	1.06388	1.06461
2.3829	1.10009	1.0798
2.38277	1.08568	1.07916
2.38264	1.10237	1.07141
2.38252	1.07347	1.0993
2.38239	1.0828	1.07342
2.38226	1.04904	1.05604
2.38213	1.0508	1.03672
2.38201	1.06931	1.03847
2.38188	1.0719	1.03617
2.38175	1.06095	1.04934
2.38162	1.03933	1.04046
2.38149	1.04605	1.03804
2.38137	1.0595	1.02523
2.38124	1.09341	1.06237
2.38111	1.08407	1.04342
2.38098	1.08599	1.06245
2.38085	1.0562	1.04548
2.38073	1.09334	1.07077
2.3806	1.08113	1.0727
2.38048	1.0818	1.09124
2.38035	1.05452	1.05597
2.38022	1.07084	1.07474
2.38009	1.06461	1.05785
2.37996	1.05871	1.03886
2.37984	1.06918	1.05777
2.37971	1.055	1.04003
2.37958	1.06562	1.01895
2.37945	1.0376	1.01761
2.37933	1.06089	1.04486
2.3792	1.04554	1.01732
2.37907	1.03264	1.03687
2.37895	1.07842	1.05018
2.37882	1.05989	1.04637
2.37869	1.06726	1.04216
2.37856	1.08427	1.0484
2.37843	1.06857	1.05571
2.37831	1.07522	1.0634
2.37818	1.06914	1.04647
2.37805	1.06324	1.04047
2.37793	1.09639	1.0561
2.3778	1.0688	1.0712
2.37767	1.06022	1.05497
2.37754	1.07209	1.05202
2.37742	1.07124	1.02642
2.37729	1.07076	1.0332
2.37716	1.06579	1.04395
2.37703	1.07981	1.02802
2.37691	1.04647	1.03586
2.37678	1.03313	1.03886
2.37666	1.04062	1.01674
2.37653	1.02439	1.01518
2.3764	1.03032	1.02609
2.37627	1.04236	1.06676
2.37615	1.05674	1.04959
2.37602	1.04808	1.04668
2.37589	1.07551	1.0241
2.37576	1.07231	1.03587
2.37564	1.03908	1.03977
2.37551	1.065	1.02804
2.37539	1.04241	1.03668
2.37526	1.0576	1.05176
2.37513	1.0546	1.05028
2.375	1.07409	1.07706
2.37488	1.03553	1.02364
2.37475	1.05592	1.04274
2.37462	1.05347	1.0518
2.37449	1.0506	1.03791
2.37437	1.03664	1.04457
2.37424	1.0344	1.03988
2.37412	1.04041	1.00403
2.37399	1.07325	1.04556
2.37386	1.04638	1.01345
2.37373	1.02683	1.01016
2.37361	1.04739	1.03367
2.37348	1.05829	1.04097
2.37335	1.08868	1.04009
2.37323	1.03378	1.02338
2.3731	1.06059	1.05194
2.37298	1.09373	1.04825
2.37285	1.0798	1.05329
2.37272	1.05483	1.02775
2.37259	1.03419	1.04724
2.37247	1.07263	1.06791
2.37234	1.05706	1.05403
2.37221	1.0536	1.02727
2.37209	1.04116	1.01467
2.37196	1.02418	1.01256
2.37184	1.03691	1.01677
2.37171	1.04622	1.02143
2.37158	1.03333	1.02996
2.37146	1.04119	0.99827
2.37133	1.05522	1.01142
2.3712	1.03892	1.01463
2.37107	1.0623	1.06243
2.37095	1.06218	1.05048
2.37083	1.05726	1.07034
2.3707	1.05161	1.0098
2.37057	1.03359	1.05544
2.37044	1.04531	1.06131
2.37032	1.0251	1.017
2.37019	1.03435	1.04963
2.37006	1.04882	1.02663
2.36994	1.0563	1.05386
2.36981	1.09605	1.07689
2.36969	1.03152	1.00788
2.36956	1.05752	1.02407
2.36943	1.05857	1.03932
2.36931	1.02464	1.02954
2.36918	1.04432	1.03693
2.36905	1.03139	1.01277
2.36893	1.04629	1.01672
2.3688	1.03854	1.03261
2.36868	1.01964	1.01192
2.36855	1.01928	1.02021
2.36842	1.02157	1.0266
2.3683	1.04086	1.01866
2.36817	1.0275	1.0482
2.36804	1.06715	1.05475
2.36792	1.06568	1.03539
2.3678	1.04649	1.02856
2.36767	1.07758	1.04074
2.36754	1.04511	1.01631
2.36742	1.05519	1.02699
2.36729	1.04413	1.02624
2.36716	1.03482	1.01221
2.36704	1.04732	1.01914
2.36691	1.06731	1.02955
2.36679	1.04569	1.02455
2.36666	1.02977	1.03389
2.36654	1.04925	1.00066
2.36641	1.03455	1.02015
2.36628	1.0333	0.99093
2.36616	1.05532	1.03821
2.36603	1.03803	1.02474
2.36591	1.03978	1.01525
2.36578	1.02962	1.03068
2.36565	1.03585	0.99728
2.36553	1.03002	0.99243
2.3654	1.04722	1.01583
2.36528	1.02473	0.99323
2.36515	0.99487	1.00833
2.36502	1.01126	1.02317
2.3649	1.04686	1.01244
2.36477	1.03394	1.02776
2.36465	1.03672	1.02678
2.36452	1.0336	1.00197
2.3644	1.04312	1.01015
2.36427	1.04386	1.01285
2.36414	1.01114	0.98658
2.36402	1.0458	1.01421
2.3639	1.00635	0.99184
2.36377	1.03828	1.00704
2.36364	1.02911	1.01113
2.36352	1.00503	0.99729
2.36339	1.03184	1.006
2.36326	1.03979	1.01286
2.36314	1.01074	0.97495
2.36302	0.9937	0.99409
2.36289	1.02205	0.98943
2.36276	0.97557	0.98849
2.36264	0.98785	0.99263
2.36251	0.9761	0.98205
2.36239	0.98763	0.9951
2.36226	1.04306	0.98604
2.36214	1.03767	1.01884
2.36201	0.99458	0.9791
2.36189	1.02669	1.01546
2.36176	1.0149	0.97418
2.36164	1.03681	1.00537
2.36151	1.01271	0.98963
2.36138	1.01894	0.98664
2.36126	1.014	0.97836
2.36114	1.01256	0.98193
2.36101	1.01284	0.97807
2.36088	1.00398	0.97648
2.36076	1.0094	0.97013
2.36063	0.95996	0.95193
2.36051	1.00962	0.99584
2.36039	1.01826	0.97428
2.36026	1.00513	0.95702
2.36013	1.01672	0.97848
2.36001	1.00705	0.98474
2.35988	0.98903	0.97092
2.35976	0.99451	0.96895
2.35963	0.99987	0.96386
2.35951	1.00765	0.97938
2.35938	0.99052	0.96683
2.35926	0.97235	0.96259
2.35913	0.98085	0.9655
2.35901	1.00437	0.97853
2.35888	0.99208	0.97547
2.35876	0.9986	0.97925
2.35863	0.97256	0.99162
2.35851	0.98072	0.93902
2.35838	0.98224	0.97002
2.35826	0.96558	0.9589
2.35813	0.99157	0.95581
2.35801	1.01486	0.98618
2.35788	0.97246	0.95373
2.35776	0.95227	0.95403
2.35763	0.98734	0.97788
2.35751	0.9982	0.97269
2.35738	0.99974	0.97753
2.35726	0.98113	0.95983
2.35713	0.98266	0.94836
2.35701	0.97885	0.97188
2.35689	0.98649	0.96768
2.35676	0.97989	0.97799
2.35663	0.9937	0.9865
2.35651	0.9913	0.95057
2.35638	0.99575	0.9695
2.35626	0.96479	0.95568
2.35614	1.00967	0.97049
2.35601	0.99823	0.94642
2.35589	0.97754	0.95756
2.35576	0.97849	0.96398
2.35564	0.99145	0.96441
2.35551	0.96856	0.94584
2.35539	0.98761	0.97736
2.35526	0.95372	0.9531
2.35514	0.98295	0.96365
2.35501	0.97223	0.96998
2.35489	0.97829	0.98996
2.35476	1.00342	0.99569
2.35464	1.00763	0.99847
2.35452	0.97329	0.95825
2.35439	0.9961	0.96868
2.35427	0.99823	0.99241
2.35414	0.99646	0.979
2.35402	0.98207	0.97154
2.35389	1.02261	0.97829
2.35377	0.99454	0.96549
2.35365	0.98002	0.98963
2.35352	0.95887	0.94855
2.3534	0.97969	0.9632
2.35327	1.02065	0.98594
2.35315	0.98633	0.96744
2.35302	0.98289	0.98991
2.3529	1.0038	0.99645
2.35278	1.00198	0.99429
2.35265	0.97685	0.96695
2.35253	0.96806	0.9694
2.3524	1.00012	0.973
2.35228	1.01111	0.99314
2.35215	0.98273	0.95013
2.35203	0.99123	0.95749
2.35191	0.98405	0.97914
2.35178	0.98438	0.97302
2.35166	0.99865	0.97357
2.35153	1.02571	0.98902
2.35141	1.00322	0.99567
2.35129	1.01216	0.99392
2.35116	0.98993	0.98408
2.35104	1.00618	0.99815
2.35091	0.97292	0.98231
2.35079	0.96951	0.98975
2.35067	0.97503	0.96134
2.35054	1.01065	0.96463
2.35042	0.99673	0.96525
2.35029	1.00049	0.99383
2.35017	0.98326	0.95647
2.35004	0.99057	0.9918
2.34992	0.99115	0.96531
2.3498	0.99008	0.97636
2.34967	1.01143	0.96157
2.34955	0.98869	0.97738
2.34942	1.00198	0.99567
2.3493	0.97449	0.99422
2.34918	0.98375	0.98424
2.34905	0.98628	1.00992
2.34893	1.00049	0.98345
2.3488	0.99433	0.96743
2.34868	0.9853	0.99596
2.34855	0.98547	0.96733
2.34843	0.98148	0.95814
2.34831	0.98323	0.97298
2.34819	1.00477	0.99621
2.34806	1.01309	0.99055
2.34794	0.98463	0.98233
2.34782	1.00245	0.98296
2.34769	0.98573	0.97573
2.34757	1.01155	0.99477
2.34744	0.96403	0.97873
2.34732	1.00973	0.97057
2.34719	1.00225	0.97333
2.34707	0.9966	1.00024
2.34695	1.00735	0.98952
2.34683	0.98825	0.98517
2.3467	1.01169	0.97959
2.34658	0.99435	0.98882
2.34645	0.98417	0.99036
2.34633	1.01415	1.00314
2.34621	1.0055	0.99271
2.34608	1.00802	0.97866
2.34596	0.98333	0.9894
2.34584	0.9869	0.96295
2.34572	1.02119	0.98643
2.34559	1.0054	0.97229
2.34547	1.01637	0.98052
2.34534	0.97265	0.95112
2.34522	0.98855	0.95539
2.34509	1.00927	0.97078
2.34497	0.98662	0.96708
2.34485	0.98836	0.95698
2.34473	0.99195	0.97432
2.3446	0.96429	0.96441
2.34448	0.99283	0.95545
2.34436	1.0194	0.97318
2.34423	0.99476	0.94858
2.34411	0.98942	0.95086
2.34399	0.97267	0.92626
2.34386	0.99632	0.96986
2.34374	0.99365	0.95411
2.34362	1.00703	0.95142
2.34349	0.99514	0.96612
2.34337	0.94661	0.93673
2.34325	0.97768	0.94063
2.34312	0.9802	0.95223
2.343	0.98526	0.93787
2.34288	0.98004	0.9488
2.34275	0.94471	0.91908
2.34263	0.95936	0.91675
2.34251	0.95775	0.90327
2.34238	0.9418	0.90104
2.34226	0.94936	0.92627
2.34214	0.95523	0.90824
2.34202	0.95571	0.90425
2.34189	0.9712	0.91396
2.34177	0.93695	0.90386
2.34165	0.93786	0.90015
2.34152	0.94881	0.88679
2.3414	0.92749	0.87494
2.34128	0.90539	0.89921
2.34115	0.87855	0.85839
2.34103	0.91132	0.87595
2.34091	0.88889	0.85083
2.34079	0.90997	0.8614
2.34066	0.92282	0.86965
2.34054	0.90698	0.86064
2.34042	0.90032	0.85842
2.3403	0.90349	0.87113
2.34017	0.90488	0.83782
2.34005	0.87942	0.85467
2.33992	0.91308	0.86756
2.33981	0.88576	0.81012
2.33968	0.90321	0.83305
2.33956	0.86264	0.81807
2.33943	0.91103	0.8666
2.33931	0.90597	0.84959
2.33919	0.88961	0.84874
2.33907	0.88844	0.81297
2.33895	0.86767	0.82243
2.33882	0.88591	0.82904
2.3387	0.90128	0.82575
2.33857	0.86259	0.80762
2.33846	0.87954	0.79758
2.33833	0.86912	0.8076
2.33821	0.87576	0.79323
2.33808	0.84465	0.77834
2.33796	0.839	0.76818
2.33784	0.84782	0.79137
2.33772	0.8346	0.76922
2.3376	0.83739	0.76854
2.33747	0.82234	0.77155
2.33735	0.80243	0.72664
2.33723	0.80238	0.74279
2.33711	0.81491	0.76366
2.33698	0.7888	0.72343
2.33686	0.78157	0.69746
2.33674	0.80839	0.70019
2.33662	0.79955	0.71016
2.33649	0.76301	0.68449
2.33637	0.79301	0.70738
2.33625	0.77835	0.68764
2.33612	0.7656	0.67251
2.33601	0.77517	0.66989
2.33588	0.7481	0.67046
2.33576	0.74352	0.63744
2.33564	0.73864	0.65118
2.33552	0.74007	0.63978
2.33539	0.70052	0.62737
2.33527	0.71275	0.61088
2.33515	0.69837	0.59826
2.33502	0.70103	0.59793
2.33491	0.70696	0.58442
2.33478	0.68285	0.56743
2.33466	0.67447	0.55244
2.33454	0.66109	0.54255
2.33441	0.66016	0.54978
2.33429	0.64703	0.52902
2.33417	0.64779	0.52754
2.33405	0.61788	0.49989
2.33393	0.62485	0.49436
2.3338	0.59622	0.47827
2.33368	0.63174	0.48321
2.33356	0.5931	0.45952
2.33344	0.61088	0.45713
2.33332	0.56657	0.44637
2.33319	0.55864	0.41296
2.33307	0.55277	0.41168
2.33295	0.54258	0.40713
2.33283	0.52951	0.38581
2.3327	0.52767	0.36732
2.33259	0.5152	0.36985
2.33246	0.50248	0.35281
2.33234	0.50398	0.35931
2.33222	0.47672	0.35837
2.3321	0.46014	0.32993
2.33198	0.45641	0.33243
2.33185	0.44257	0.33809
2.33173	0.4121	0.322
2.33161	0.41598	0.33381
2.33149	0.40521	0.34133
2.33137	0.39737	0.35577
2.33124	0.38236	0.36183
2.33112	0.37892	0.37688
2.331	0.36594	0.39361
2.33088	0.37084	0.42749
2.33076	0.35895	0.43042
2.33064	0.35285	0.47138
2.33051	0.35678	0.50735
2.33039	0.35369	0.53313
2.33027	0.35112	0.58316
2.33015	0.35532	0.62547
2.33003	0.34821	0.64846
2.3299	0.35528	0.718
2.32979	0.37075	0.7528
2.32966	0.38246	0.80936
2.32954	0.38948	0.85182
2.32942	0.41484	0.92169
2.3293	0.42441	0.96109
2.32918	0.45657	1.005
2.32905	0.48573	1.07625
2.32893	0.52687	1.1279
2.32881	0.5693	1.19263
2.32869	0.59645	1.2442
2.32857	0.66674	1.29132
2.32845	0.69034	1.37767
2.32832	0.76178	1.434
2.3282	0.80683	1.49292
2.32808	0.86247	1.5859
2.32796	0.92552	1.65245
2.32784	0.99661	1.71014
2.32772	1.04906	1.74596
2.3276	1.11852	1.83561
2.32748	1.18532	1.85465
2.32735	1.21299	1.89749
2.32723	1.31182	1.95756
2.32711	1.3663	1.98534
2.32699	1.42104	2.03591
2.32687	1.50639	2.11402
2.32675	1.5517	2.10016
2.32662	1.61214	2.16272
2.32651	1.68022	2.26851
2.32638	1.73576	2.25076
2.32626	1.80213	2.31764
2.32614	1.84064	2.35982
2.32602	1.93498	2.39506
2.3259	2.01378	2.47529
2.32578	2.03614	2.4952
2.32566	2.09428	2.51935
2.32553	2.1262	2.51428
2.32542	2.20383	2.59009
2.32529	2.21566	2.55651
2.32517	2.2522	2.57004
2.32505	2.3473	2.61618
2.32493	2.38857	2.6248
2.32481	2.42571	2.67227
2.32469	2.4699	2.67742
2.32457	2.43267	2.54221
2.32445	2.49522	2.65902
2.32433	2.55082	2.66071
2.3242	2.5621	2.68489
2.32408	2.54748	2.66902
2.32396	2.57254	2.66394
2.32384	2.64836	2.70629
2.32372	2.6051	2.68317
2.3236	2.55037	2.60594
2.32348	2.61206	2.64227
2.32336	2.6432	2.6559
2.32324	2.61671	2.61243
2.32312	2.66617	2.6448
2.32299	2.70853	2.64664
2.32288	2.75588	2.68253
2.32275	2.70714	2.60662
2.32263	2.72821	2.62022
2.32251	2.69974	2.60148
2.32239	2.79204	2.66859
2.32227	2.67841	2.50902
2.32215	2.62367	2.51355
2.32203	2.68057	2.53567
2.32191	2.72901	2.55272
2.32179	2.63417	2.51069
2.32167	2.68385	2.54884
2.32154	2.63555	2.52589
2.32143	2.64411	2.48858
2.32131	2.57837	2.40701
2.32118	2.61595	2.4428
2.32106	2.5494	2.37089
2.32095	2.58629	2.40926
2.32082	2.57863	2.34316
2.3207	2.58792	2.39682
2.32058	2.56972	2.35992
2.32046	2.57696	2.35069
2.32034	2.53609	2.35281
2.32022	2.53201	2.3204
2.3201	2.52241	2.32037
2.31998	2.46528	2.31362
2.31986	2.51524	2.33963
2.31974	2.47522	2.28565
2.31962	2.46673	2.28236
2.3195	2.41687	2.22963
2.31938	2.4197	2.23168
2.31926	2.419	2.24315
2.31913	2.40391	2.19457
2.31901	2.353	2.14756
2.3189	2.40075	2.19441
2.31877	2.33148	2.15537
2.31865	2.36816	2.15314
2.31853	2.33817	2.16774
2.31842	2.31133	2.10648
2.31829	2.31685	2.13307
2.31817	2.25159	2.10605
2.31805	2.24604	2.09827
2.31793	2.24424	2.10676
2.31781	2.24349	2.08636
2.31769	2.20738	2.0839
2.31757	2.22438	2.07133
2.31745	2.18431	2.08707
2.31733	2.23093	2.07089
2.31721	2.20588	2.02599
2.31709	2.17375	2.02812
2.31697	2.13922	2.00529
2.31685	2.10222	1.9936
2.31673	2.10648	1.97819
2.31661	2.13248	1.98946
2.31649	2.14111	1.99075
2.31637	2.11126	1.95984
2.31625	2.07594	1.94218
2.31613	2.05921	1.97019
2.31601	2.028	1.91934
2.31589	2.01973	1.91608
2.31577	2.03021	1.96249
2.31565	2.04474	1.9142
2.31553	2.10257	1.9592
2.31541	2.00404	1.89573
2.31529	2.04259	1.93513
2.31517	2.02387	1.90328
2.31493	2.02792	1.89067
2.31481	1.97063	1.85235
2.31469	1.99422	1.88266
2.31457	1.95483	1.80115
2.31445	1.92563	1.8076
2.31433	1.90483	1.82982
2.31421	1.93593	1.82277
2.31409	1.8982	1.81652
2.31397	1.94242	1.79598
2.31385	1.87755	1.79038
2.31373	1.9057	1.84511
2.31361	1.85714	1.74408
2.31349	1.87541	1.7686
2.31338	1.89741	1.78537
2.31325	1.91859	1.80286
2.31313	1.82508	1.73752
2.31301	1.86413	1.76088
2.3129	1.84785	1.76198
2.31278	1.8325	1.74155
2.31265	1.86548	1.7624
2.31253	1.83111	1.75035
2.31242	1.82991	1.72848
2.3123	1.82131	1.74303
2.31218	1.78482	1.72613
2.31206	1.81736	1.73952
2.31194	1.76712	1.70609
2.31182	1.78932	1.71633
2.3117	1.77713	1.71224
2.31158	1.76299	1.74277
2.31146	1.76356	1.72036
2.31134	1.77514	1.68959
2.31122	1.8019	1.71598
2.3111	1.7643	1.65679
2.31098	1.73078	1.66624
2.31086	1.73611	1.65427
2.31074	1.77393	1.69228
2.31062	1.76676	1.67323
2.3105	1.76528	1.67674
2.31038	1.75608	1.66355
2.31027	1.7463	1.65915
2.31015	1.72439	1.65159
2.31003	1.69993	1.65916
2.30991	1.71396	1.65719
2.30979	1.69057	1.62033
2.30967	1.70203	1.65002
2.30955	1.73261	1.66811
2.30943	1.70248	1.61785
2.30931	1.68609	1.62143
2.30919	1.69274	1.65006
2.30907	1.7064	1.6448
2.30896	1.66454	1.59557
2.30883	1.67646	1.60923
2.30871	1.65358	1.61707
2.30859	1.67009	1.60811
2.30848	1.66722	1.60319
2.30836	1.64153	1.58525
2.30824	1.67185	1.61673
2.30812	1.64894	1.60848
2.308	1.64673	1.59919
2.30788	1.62725	1.5691
2.30776	1.61409	1.56616
2.30764	1.64719	1.57337
2.30752	1.62427	1.55162
2.3074	1.62511	1.54937
2.30728	1.64536	1.58301
2.30717	1.61435	1.57412
2.30705	1.64469	1.59262
2.30693	1.6092	1.5407
2.30681	1.61625	1.57294
2.30669	1.61331	1.55193
2.30657	1.60438	1.57198
2.30645	1.58016	1.53088
2.30634	1.57917	1.52772
2.30622	1.59158	1.52254
2.3061	1.58691	1.53522
2.30598	1.59134	1.55881
2.30586	1.57581	1.51272
2.30574	1.56377	1.54581
2.30562	1.56864	1.50894
2.3055	1.56263	1.51676
2.30538	1.54147	1.49152
2.30526	1.55016	1.4927
2.30515	1.55188	1.49521
2.30503	1.56935	1.47837
2.30491	1.5661	1.51764
2.30479	1.55244	1.48104
2.30467	1.56134	1.51965
2.30455	1.55661	1.51817
2.30443	1.55028	1.51956
2.30432	1.54489	1.52316
2.3042	1.54006	1.50878
2.30408	1.55289	1.51224
2.30396	1.52156	1.49307
2.30384	1.53416	1.48273
2.30372	1.52995	1.46302
2.3036	1.52765	1.49749
2.30349	1.50234	1.47092
2.30337	1.50798	1.48021
2.30325	1.49667	1.4611
2.30313	1.51794	1.47217
2.30301	1.51717	1.45811
2.30289	1.50505	1.47271
2.30277	1.51661	1.47257
2.30266	1.51072	1.46079
2.30254	1.52132	1.50506
2.30242	1.49094	1.46154
2.3023	1.51012	1.46148
2.30218	1.46688	1.44777
2.30206	1.4792	1.4559
2.30195	1.47892	1.43509
2.30183	1.5304	1.49142
2.30171	1.47015	1.43109
2.30159	1.47931	1.45061
2.30147	1.49268	1.46038
2.30135	1.47246	1.42927
2.30123	1.48176	1.41396
2.30112	1.47828	1.43558
2.301	1.50229	1.45529
2.30088	1.53981	1.46131
2.30076	1.4918	1.41197
2.30064	1.47207	1.46082
2.30052	1.53295	1.48212
2.3004	1.46258	1.43654
2.30029	1.467	1.46412
2.30017	1.49995	1.46778
2.30005	1.46973	1.44952
2.29993	1.45313	1.4259
2.29982	1.45383	1.44068
2.2997	1.45007	1.39978
2.29958	1.43894	1.41241
2.29946	1.48564	1.43632
2.29934	1.431	1.39577
2.29922	1.46024	1.46381
2.29911	1.46653	1.42197
2.29899	1.45913	1.43063
2.29887	1.45793	1.43023
2.29875	1.47867	1.39776
2.29863	1.43821	1.38865
2.29852	1.43683	1.40477
2.2984	1.44714	1.43539
2.29828	1.44223	1.41797
2.29816	1.46131	1.44116
2.29805	1.47044	1.43005
2.29793	1.4167	1.39995
2.29781	1.44011	1.40719
2.29769	1.4441	1.41129
2.29757	1.42911	1.39757
2.29745	1.41817	1.38569
2.29734	1.41823	1.38292
2.29722	1.44304	1.39362
2.2971	1.39751	1.36736
2.29698	1.42754	1.40308
2.29687	1.4216	1.3976
2.29675	1.41234	1.39489
2.29663	1.42558	1.38301
2.29651	1.42077	1.4095
2.29639	1.44018	1.4121
2.29628	1.43567	1.40608
2.29616	1.44357	1.3978
2.29604	1.43422	1.41244
2.29592	1.4456	1.39953
2.2958	1.42167	1.36594
2.29569	1.41127	1.39578
2.29557	1.40656	1.39241
2.29545	1.42564	1.36742
2.29534	1.41541	1.37219
2.29522	1.42922	1.39884
2.2951	1.39414	1.34691
2.29498	1.42824	1.37848
2.29486	1.42943	1.39425
2.29475	1.42323	1.39752
2.29463	1.40107	1.39661
2.29451	1.41129	1.39427
2.29439	1.41074	1.40142
2.29428	1.41081	1.39306
2.29416	1.42699	1.36068
2.29404	1.4026	1.39096
2.29393	1.42634	1.40843
2.29381	1.40117	1.35985
2.29369	1.41321	1.37133
2.29357	1.39953	1.37502
2.29346	1.41748	1.36195
2.29334	1.3957	1.35547
2.29322	1.39754	1.36834
2.2931	1.38627	1.35237
2.29298	1.39503	1.37599
2.29287	1.39223	1.38211
2.29275	1.37529	1.35972
2.29263	1.40809	1.40235
2.29251	1.40861	1.37274
2.2924	1.40817	1.36929
2.29228	1.39368	1.39458
2.29216	1.4199	1.36167
2.29205	1.42215	1.38928
2.29193	1.42352	1.3794
2.29181	1.41234	1.40737
2.2917	1.42585	1.37765
2.29158	1.41457	1.37441
2.29146	1.39502	1.36335
2.29134	1.40027	1.38233
2.29123	1.39594	1.35875
2.29111	1.40438	1.38881
2.29099	1.39684	1.34459
2.29087	1.38583	1.35151
2.29076	1.36844	1.33549
2.29064	1.37602	1.34591
2.29052	1.36154	1.34107
2.2904	1.36578	1.36881
2.29029	1.36617	1.35169
2.29017	1.35927	1.32761
2.29005	1.38887	1.35737
2.28994	1.37157	1.33675
2.28982	1.3682	1.31964
2.2897	1.42214	1.38545
2.28959	1.38657	1.34479
2.28947	1.40557	1.36244
2.28935	1.39331	1.34619
2.28924	1.37269	1.35029
2.28912	1.38189	1.38733
2.289	1.35881	1.33295
2.28889	1.38205	1.35095
2.28877	1.36587	1.3455
2.28865	1.38187	1.38231
2.28854	1.39607	1.3651
2.28842	1.3722	1.3542
2.2883	1.38771	1.35725
2.28819	1.38827	1.34691
2.28807	1.36717	1.35203
2.28795	1.36029	1.33795
2.28784	1.39835	1.35577
2.28772	1.39701	1.34992
2.2876	1.39053	1.36993
2.28748	1.37991	1.32665
2.28737	1.38058	1.32402
2.28725	1.38904	1.36384
2.28713	1.40209	1.36366
2.28702	1.34626	1.33806
2.2869	1.37279	1.32617
2.28678	1.38388	1.3646
2.28667	1.36557	1.32277
2.28655	1.35924	1.35257
2.28643	1.35949	1.33852
2.28632	1.35195	1.34614
2.2862	1.35313	1.32739
2.28608	1.35966	1.36497
2.28597	1.38088	1.37001
2.28585	1.33689	1.33724
2.28573	1.36241	1.35327
2.28562	1.36396	1.32317
2.2855	1.35651	1.34983
2.28539	1.37733	1.33998
2.28527	1.34309	1.31157
2.28515	1.36909	1.35614
2.28504	1.37157	1.32925
2.28492	1.38024	1.34442
2.2848	1.3357	1.33847
2.28469	1.36513	1.33729
2.28457	1.36792	1.33896
2.28445	1.37417	1.34506
2.28434	1.37365	1.357
2.28422	1.38416	1.37723
2.28411	1.36054	1.34172
2.28399	1.3635	1.3153
2.28387	1.35805	1.3351
2.28376	1.37659	1.3104
2.28364	1.31941	1.28876
2.28352	1.36933	1.31825
2.28341	1.39382	1.34667
2.28329	1.38326	1.3721
2.28317	1.36432	1.33829
2.28306	1.35476	1.33383
2.28294	1.37052	1.34622
2.28282	1.35419	1.33833
2.28271	1.34119	1.34058
2.28259	1.38371	1.35943
2.28248	1.35036	1.32744
2.28236	1.36993	1.35398
2.28224	1.33144	1.30221
2.28213	1.35379	1.32294
2.28201	1.35734	1.31347
2.28189	1.3854	1.3476
2.28178	1.36738	1.31083
2.28166	1.34617	1.33146
2.28155	1.3403	1.33665
2.28143	1.34378	1.31784
2.28131	1.37	1.34919
2.2812	1.35688	1.33365
2.28108	1.31981	1.31511
2.28097	1.34318	1.33097
2.28085	1.3549	1.34662
2.28074	1.36025	1.3235
2.28062	1.36425	1.32853
2.2805	1.35353	1.32371
2.28039	1.36803	1.32027
2.28027	1.35501	1.34453
2.28016	1.34816	1.33969
2.28004	1.34876	1.34429
2.27992	1.35204	1.32317
2.27981	1.31861	1.3142
2.27969	1.34709	1.31355
2.27957	1.32111	1.29713
2.27946	1.35247	1.29583
2.27934	1.31144	1.32348
2.27923	1.32084	1.31519
2.27911	1.31287	1.3176
2.279	1.34065	1.31333
2.27888	1.29428	1.29603
2.27877	1.33827	1.31635
2.27865	1.3123	1.29516
2.27853	1.33574	1.31003
2.27842	1.31723	1.31345
2.2783	1.33929	1.30048
2.27819	1.314	1.30487
2.27807	1.3196	1.31037
2.27796	1.35121	1.34283
2.27784	1.33933	1.31728
2.27772	1.34281	1.32523
2.27761	1.32404	1.29642
2.27749	1.34274	1.30661
2.27738	1.31404	1.30607
2.27726	1.3263	1.28814
2.27715	1.35064	1.32294
2.27703	1.33663	1.33638
2.27692	1.31123	1.27546
2.2768	1.30784	1.3048
2.27669	1.32513	1.3113
2.27657	1.31648	1.27373
2.27645	1.32429	1.28715
2.27634	1.30989	1.28656
2.27622	1.29208	1.2743
2.2761	1.25801	1.24071
2.27599	1.27215	1.26855
2.27587	1.23729	1.21718
2.27576	1.26583	1.24908
2.27565	1.25747	1.22634
2.27553	1.24673	1.2138
2.27542	1.26527	1.24516
2.2753	1.24637	1.24778
2.27518	1.2768	1.25636
2.27507	1.2895	1.2686
2.27495	1.3524	1.33997
2.27484	1.34182	1.32715
2.27472	1.35044	1.31954
2.27461	1.30439	1.29512
2.27449	1.31519	1.31771
2.27438	1.30468	1.29308
2.27426	1.29148	1.28836
2.27415	1.29281	1.27366
2.27403	1.33795	1.30007
2.27392	1.31236	1.30038
2.2738	1.30439	1.26309
2.27368	1.28354	1.26482
2.27357	1.29998	1.27771
2.27345	1.32426	1.2911
2.27334	1.30562	1.28857
2.27323	1.30231	1.28006
2.27311	1.31002	1.29041
2.273	1.2954	1.2749
2.27288	1.2872	1.29023
2.27276	1.32342	1.29718
2.27265	1.29669	1.28972
2.27253	1.31218	1.29791
2.27242	1.31853	1.29397
2.2723	1.29946	1.26948
2.27219	1.28631	1.26664
2.27208	1.30014	1.29134
2.27196	1.28981	1.27885
2.27185	1.30192	1.2833
2.27173	1.2998	1.27133
2.27161	1.30112	1.28618
2.2715	1.28519	1.25746
2.27138	1.28092	1.28905
2.27127	1.28796	1.29139
2.27116	1.2738	1.24507
2.27104	1.29689	1.27239
2.27093	1.27431	1.26792
2.27081	1.26446	1.24635
2.27069	1.26755	1.27454
2.27058	1.27647	1.2736
2.27047	1.29305	1.2632
2.27035	1.31479	1.27031
2.27024	1.27087	1.24475
2.27012	1.28755	1.26513
2.27001	1.2734	1.23984
2.26989	1.29019	1.25705
2.26978	1.25868	1.24642
2.26966	1.28495	1.25731
2.26955	1.28551	1.25925
2.26943	1.28979	1.27565
2.26932	1.27838	1.27151
2.2692	1.27486	1.28528
2.26909	1.27426	1.26895
2.26897	1.28808	1.26559
2.26886	1.28152	1.26035
2.26875	1.26743	1.25483
2.26863	1.29012	1.23785
2.26852	1.28245	1.28285
2.2684	1.30462	1.27032
2.26829	1.26802	1.2387
2.26817	1.2624	1.24759
2.26806	1.27542	1.23051
2.26794	1.28285	1.2523
2.26783	1.2915	1.2627
2.26772	1.27168	1.2407
2.2676	1.31284	1.26117
2.26748	1.29004	1.26436
2.26737	1.29359	1.25701
2.26726	1.26914	1.26482
2.26714	1.26897	1.2441
2.26703	1.25115	1.25091
2.26691	1.30332	1.2773
2.2668	1.28069	1.25568
2.26668	1.28929	1.25763
2.26657	1.29014	1.27026
2.26646	1.2639	1.23762
2.26634	1.27005	1.25993
2.26623	1.25506	1.2404
2.26611	1.26664	1.25166
2.266	1.25072	1.22464
2.26588	1.25991	1.25436
2.26577	1.29539	1.27637
2.26566	1.24223	1.23064
2.26554	1.25346	1.23253
2.26543	1.24679	1.21879
2.26531	1.2587	1.22522
2.2652	1.28849	1.26667
2.26509	1.26538	1.2541
2.26497	1.25599	1.25131
2.26486	1.26485	1.25784
2.26474	1.26305	1.22246
2.26463	1.26657	1.23016
2.26451	1.25238	1.22248
2.2644	1.2543	1.23782
2.26429	1.27054	1.2325
2.26417	1.25244	1.23109
2.26406	1.26085	1.2552
2.26394	1.27718	1.2422
2.26383	1.24834	1.23039
2.26372	1.26158	1.2648
2.2636	1.25435	1.23464
2.26349	1.24408	1.24393
2.26337	1.23772	1.22615
2.26326	1.26485	1.25462
2.26315	1.26571	1.27395
2.26303	1.27037	1.23619
2.26292	1.24988	1.23372
2.2628	1.25696	1.24911
2.26269	1.26048	1.24064
2.26258	1.26246	1.27721
2.26246	1.25728	1.20459
2.26235	1.25268	1.2171
2.26223	1.23073	1.20178
2.26212	1.24184	1.24798
2.26201	1.2436	1.20601
2.26189	1.25106	1.20611
2.26178	1.2648	1.2426
2.26166	1.25056	1.23523
2.26155	1.25245	1.24542
2.26144	1.24854	1.22455
2.26132	1.25935	1.22225
2.26121	1.25755	1.23979
2.26109	1.25845	1.21565
2.26098	1.22807	1.23343
2.26087	1.23795	1.22699
2.26076	1.22598	1.20087
2.26064	1.21662	1.20747
2.26053	1.24765	1.24719
2.26041	1.2203	1.23901
2.2603	1.23965	1.22214
2.26019	1.25735	1.2284
2.26007	1.24001	1.23659
2.25996	1.2412	1.23555
2.25985	1.26723	1.2198
2.25973	1.25898	1.22695
2.25962	1.24395	1.22375
2.2595	1.2274	1.22292
2.25939	1.22748	1.22263
2.25928	1.2284	1.21536
2.25916	1.25617	1.22438
2.25905	1.25766	1.25444
2.25894	1.24334	1.22745
2.25883	1.25624	1.24127
2.25871	1.23954	1.21336
2.2586	1.23926	1.21177
2.25848	1.23327	1.20246
2.25837	1.2516	1.22925
2.25826	1.23607	1.21972
2.25814	1.263	1.21973
2.25803	1.22091	1.21598
2.25792	1.23376	1.21025
2.2578	1.25741	1.24883
2.25769	1.25379	1.24998
2.25757	1.24795	1.23055
2.25746	1.25174	1.2236
2.25735	1.23724	1.2115
2.25724	1.25651	1.23206
2.25712	1.24815	1.22204
2.25701	1.22967	1.20421
2.2569	1.23121	1.22546
2.25678	1.22742	1.21562
2.25667	1.21469	1.21462
2.25656	1.24205	1.2458
2.25644	1.24454	1.21732
2.25633	1.27669	1.2509
2.25622	1.24104	1.22363
2.2561	1.22484	1.22986
2.25599	1.24348	1.2133
2.25588	1.22416	1.19692
2.25576	1.23073	1.22248
2.25565	1.2267	1.2081
2.25554	1.23101	1.22974
2.25543	1.23048	1.21246
2.25531	1.23977	1.23087
2.2552	1.25278	1.24106
2.25509	1.23244	1.20838
2.25497	1.24413	1.2337
2.25486	1.24799	1.21803
2.25475	1.24787	1.21208
2.25464	1.24254	1.21367
2.25452	1.24282	1.22251
2.25441	1.22039	1.21522
2.2543	1.23158	1.20688
2.25418	1.21519	1.19753
2.25407	1.24296	1.2082
2.25395	1.21514	1.21198
2.25384	1.24532	1.23301
2.25373	1.23214	1.21587
2.25362	1.23178	1.21437
2.2535	1.21856	1.20772
2.25339	1.22083	1.2242
2.25328	1.23177	1.21731
2.25317	1.23733	1.21145
2.25305	1.20743	1.18961
2.25294	1.25227	1.24024
2.25283	1.2353	1.21815
2.25271	1.22443	1.21079
2.2526	1.22668	1.21212
2.25249	1.22312	1.20053
2.25238	1.21262	1.19675
2.25226	1.24435	1.22219
2.25215	1.24018	1.22321
2.25204	1.22522	1.20271
2.25192	1.22297	1.20194
2.25181	1.24753	1.21671
2.2517	1.23567	1.23253
2.25159	1.21746	1.22825
2.25147	1.21815	1.20464
2.25136	1.20992	1.22107
2.25125	1.21738	1.21345
2.25114	1.22317	1.22413
2.25102	1.24256	1.21368
2.25091	1.19241	1.16052
2.2508	1.21361	1.18585
2.25069	1.21685	1.20999
2.25058	1.23339	1.21377
2.25046	1.24123	1.2049
2.25035	1.24673	1.23169
2.25024	1.24149	1.20473
2.25013	1.23052	1.20079
2.25001	1.23333	1.20405
2.2499	1.20495	1.20341
2.24979	1.24264	1.2145
2.24967	1.23456	1.22738
2.24956	1.21141	1.20659
2.24945	1.23487	1.20861
2.24934	1.22798	1.22248
2.24922	1.21653	1.21734
2.24911	1.23803	1.22167
2.249	1.2469	1.21904
2.24889	1.24503	1.22083
2.24878	1.2564	1.23207
2.24867	1.23621	1.22296
2.24855	1.21897	1.1958
2.24844	1.21163	1.20753
2.24833	1.20986	1.19676
2.24821	1.23938	1.22268
2.2481	1.21389	1.20889
2.24799	1.21698	1.19631
2.24788	1.23698	1.21634
2.24776	1.24264	1.22781
2.24765	1.26061	1.24416
2.24754	1.22428	1.20806
2.24743	1.21852	1.2055
2.24732	1.251	1.21779
2.24721	1.23158	1.23195
2.24709	1.24163	1.2111
2.24698	1.22696	1.20614
2.24687	1.22591	1.20828
2.24675	1.23341	1.22083
2.24664	1.21575	1.2058
2.24653	1.25529	1.22026
2.24642	1.2179	1.19767
2.24631	1.21595	1.20496
2.2462	1.21073	1.19589
2.24608	1.22349	1.21775
2.24597	1.25405	1.22208
2.24586	1.22862	1.21041
2.24575	1.20446	1.18784
2.24563	1.22653	1.20469
2.24553	1.2225	1.18893
2.24541	1.23052	1.22469
2.2453	1.21584	1.22632
2.24519	1.21796	1.18612
2.24507	1.23433	1.23238
2.24496	1.2177	1.21675
2.24485	1.22142	1.20279
2.24474	1.23914	1.20962
2.24463	1.22393	1.20937
2.24452	1.23362	1.20853
2.2444	1.21094	1.19852
2.24429	1.24039	1.21542
2.24418	1.23187	1.19151
2.24407	1.25506	1.23227
2.24396	1.24394	1.2227
2.24385	1.22791	1.2087
2.24373	1.24008	1.2052
2.24362	1.22532	1.20933
2.24351	1.22515	1.21583
2.2434	1.2366	1.2127
2.24329	1.22658	1.22781
2.24317	1.19413	1.17652
2.24306	1.24922	1.21834
2.24295	1.2231	1.20287
2.24284	1.23629	1.21664
2.24273	1.19459	1.16192
2.24262	1.23623	1.21154
2.2425	1.23968	1.22653
2.24239	1.21607	1.20421
2.24228	1.20064	1.21087
2.24217	1.21043	1.21704
2.24206	1.2138	1.21322
2.24195	1.22816	1.19385
2.24183	1.23924	1.2234
2.24172	1.21943	1.22847
2.24161	1.22333	1.19044
2.2415	1.22139	1.19361
2.24139	1.26163	1.23222
2.24128	1.23035	1.20661
2.24117	1.22512	1.2079
2.24106	1.22584	1.19681
2.24094	1.22818	1.21501
2.24083	1.22662	1.22283
2.24072	1.22236	1.19248
2.24061	1.22912	1.20462
2.2405	1.21678	1.20568
2.24039	1.23737	1.23369
2.24027	1.22391	1.19533
2.24016	1.22429	1.1965
2.24005	1.2342	1.20967
2.23994	1.23329	1.2029
2.23983	1.22518	1.19509
2.23972	1.21984	1.21795
2.23961	1.23704	1.2284
2.23949	1.21324	1.19875
2.23938	1.22646	1.20582
2.23927	1.23183	1.21248
2.23916	1.23191	1.21903
2.23905	1.24437	1.21083
2.23894	1.21633	1.20578
2.23883	1.21345	1.20599
2.23872	1.24729	1.215
2.2386	1.24461	1.23157
2.2385	1.22865	1.21142
2.23838	1.21846	1.21032
2.23827	1.20684	1.20041
2.23816	1.22144	1.22116
2.23805	1.21544	1.21311
2.23794	1.18563	1.19244
2.23783	1.22656	1.22149
2.23772	1.20857	1.21357
2.23761	1.20046	1.17086
2.23749	1.21073	1.19111
2.23738	1.20365	1.1868
2.23727	1.18732	1.17696
2.23716	1.20145	1.18849
2.23705	1.20481	1.20315
2.23694	1.21354	1.21285
2.23683	1.21156	1.17509
2.23672	1.2186	1.2059
2.23661	1.23074	1.20853
2.2365	1.22325	1.20065
2.23638	1.2111	1.21242
2.23627	1.20652	1.19904
2.23616	1.22187	1.1854
2.23605	1.22092	1.1887
2.23594	1.20975	1.20302
2.23583	1.1981	1.17467
2.23572	1.23999	1.2127
2.23561	1.21099	1.2055
2.2355	1.22375	1.20296
2.23539	1.2067	1.19514
2.23527	1.2167	1.18635
2.23517	1.19422	1.17676
2.23505	1.19612	1.17694
2.23494	1.21144	1.18314
2.23483	1.21346	1.19075
2.23472	1.20586	1.19979
2.23461	1.202	1.19551
2.2345	1.21125	1.20187
2.23439	1.18842	1.16864
2.23428	1.20079	1.19278
2.23417	1.22128	1.21547
2.23406	1.20438	1.18443
2.23395	1.19157	1.17747
[truncated: 48 more rows]

## Sheet: Figure 1c
Time, PL (ns)	Photoluminescence		Time, Refl. (ns)	Reflection
-0.227	0.00316		-0.17	0.0685
-0.207	-0.000497932		-0.136667	-0.07217
-0.187	-0.00398		-0.103333	0.05242
-0.167	-5.17022e-05		-0.07	-0.04283
-0.147	0.00818		-0.0366667	-0.13242
-0.127	-0.00229		-0.00333333	0.95275
-0.107	-0.00251		0.03	1.00108
-0.087	0.0057		0.0633333	1.00267
-0.067	0.02198		0.0966667	0.946
-0.047	0.05449		0.13	0.87908
-0.027	0.17014		0.163333	0.84708
-0.007	0.4206		0.196667	0.85333
0.013	0.67889		0.23	0.72275
0.033	0.88772		0.263333	0.699
0.053	0.99999		0.296667	0.7925
0.073	0.99327		0.33	0.82392
0.093	0.95828		0.363333	0.64142
0.113	0.92466		0.396667	0.6955
0.133	0.89913		0.43	0.65717
0.153	0.86084		0.463333	0.5325
0.173	0.84069		0.496667	0.54625
0.193	0.81654		0.53	0.61267
0.213	0.79751		0.563333	0.4845
0.233	0.76181		0.596667	0.60467
0.253	0.73789		0.63	0.51958
0.273	0.71035		0.663333	0.48142
0.293	0.69572		0.696667	0.43783
0.313	0.67958		0.73	0.56917
0.333	0.65782		0.763333	0.42917
0.353	0.63726		0.796667	0.38858
0.373	0.61211		0.83	0.42958
0.393	0.59172		0.863333	0.46042
0.413	0.59296		0.896667	0.4355
0.433	0.57497		0.93	0.38525
0.453	0.55677		0.963333	0.29158
0.473	0.5307		0.996667	0.42667
0.493	0.51973		1.03	0.46575
0.513	0.50675		1.06333	0.4705
0.533	0.50498		1.09667	0.42858
0.553	0.48111		1.13	0.34875
0.573	0.48169		1.16333	0.33692
0.593	0.46787		1.19667	0.26983
0.613	0.44475		1.23	0.30708
0.633	0.43951		1.26333	0.24158
0.653	0.4292		1.29667	0.24583
0.673	0.41755		1.33	0.274
0.693	0.39579		1.36333	0.24458
0.713	0.38167		1.39667	0.28658
0.733	0.37364		1.43	0.36233
0.753	0.3668		1.46333	0.29392
0.773	0.35807		1.49667	0.35625
0.793	0.35844		1.53	0.24083
0.813	0.33767		1.56333	0.18375
0.833	0.3306		1.59667	0.25183
0.853	0.33489		1.63	0.16158
0.873	0.31753		1.66333	0.212
0.893	0.30137		1.69667	0.20792
0.913	0.298		1.73	0.12233
0.933	0.29645		1.76333	0.186
0.953	0.28325		1.79667	0.19817
0.973	0.27725		1.83	0.1325
0.993	0.26946		1.86333	0.14267
1.013	0.26144		1.89667	0.24817
1.033	0.24018		1.93	0.07325
1.053	0.23433		1.96333	0.14092
1.073	0.22783		1.99667	0.21092
1.093	0.23825		2.03	0.1385
1.113	0.24018		2.06333	0.23783
1.133	0.23149		2.09667	0.24683
1.153	0.22677		2.13	0.31008
1.173	0.20902		2.16333	0.22675
1.193	0.20049		2.19667	0.26683
1.213	0.1952		2.23	0.16675
1.233	0.19782		2.26333	0.10542
1.253	0.19645		2.29667	0.17967
1.273	0.19924		2.33	0.18908
1.293	0.18209		2.36333	0.3215
1.313	0.17859		2.39667	0.38092
1.333	0.18557		2.43	0.279
1.353	0.17587		2.46333	0.062
1.373	0.16695		2.49667	0.1385
1.393	0.16522		2.53	0.181
1.413	0.15372		2.56333	0.20667
1.433	0.14925		2.59667	0.29975
1.453	0.1558		2.63	0.2165
1.473	0.14086		2.66333	0.2765
1.493	0.1429		2.69667	0.27458
1.513	0.14599		2.73	0.15142
1.533	0.13665		2.76333	0.12458
1.553	0.1386		2.79667	0.04958
1.573	0.13328		2.83	0.05308
1.593	0.13827		2.86333	0.0925
1.613	0.12876		2.89667	0.02683
1.633	0.12673		2.93	0.03575
1.653	0.12609		2.96333	0.08592
1.673	0.11905		2.99667	0.16058
1.693	0.11921		3.03	0.12775
1.713	0.11845		3.06333	0.11942
1.733	0.11834		3.09667	0.16825
1.753	0.11261		3.13	0.11558
			3.16333	0.06267
			3.19667	0.03183
			3.23	0.00658
			3.26333	0.14342
			3.29667	0.11225
			3.33	0.109
			3.36333	0.1345
			3.39667	0.12575
			3.43	0.184
			3.46333	0.12467
			3.49667	0.06342
			3.53	0.1715
			3.56333	0.13933
			3.59667	0.04967
			3.63	0.09983
			3.66333	0.20983
			3.69667	0.17892
			3.73	0.04017
			3.76333	0.13817
			3.79667	0.08742
			3.83	0.14783
			3.86333	0.01442
			3.89667	0.10225
			3.93	-0.08417
			3.96333	0.00742
			3.99667	0.09825
			4.03	-0.00408
			4.06333	0.092
			4.09667	0.07583
			4.13	0.15733
			4.16333	0.06325
			4.19667	0.13317
			4.23	0.20642
			4.26333	0.19192
			4.29667	0.10792
			4.33	0.16
			4.36333	0.10142
			4.39667	0.08317
			4.43	0.13333
			4.46333	0.14175
			4.49667	0.10842
			4.53	0.14933
			4.56333	0.07442
			4.59667	0.08017
			4.63	0.07117
			4.66333	0.04475
			4.69667	0.0675

## Sheet: Figure 1d
Energy (eV)	Electron	Hole
2.33839	-3.0916	6.945
2.33319	2.4705	17.7418
2.32739	126.954	288.058
2.32337	115.936	180.293
2.3205	25.3655	10.6099
2.3142	6.3603	2.9626

## Sheet: Figure 2a
t0 (ns)	Kerr(B=0)	t0.05 (ns)	Kerr(B=0.05 T)	t0.125 (ns)	Kerr(B=0.125 T)	t0.25 (ns)	Kerr(B=0.25 T)	t0.5 (ns)	Kerr(B=0.5 T)	t1 (ns)	Kerr(B=1 T)	t2 (ns)	Kerr(B=2 T)	t4 (ns)	Kerr(B=4 T)		tFit (ns)	Fit
-1.28	3.35	-0.146667	2.15	-0.146667	4	-0.146667	2.1	-0.146667	1.35	-0.146667	2.15	-0.146667	1.95	-0.146667	3.55		0.08	-4.07425
-1.25333	2.95	-0.12	2.35	-0.133333	3.15	-0.14	1.75	-0.143333	1.7	-0.144667	2	-0.145333	1.4	-0.146	2.9		0.0831031	-4.57542
-1.22667	3.35	-0.0933333	2.65	-0.12	2.65	-0.133333	2.1	-0.14	1.6	-0.142667	2.05	-0.144	1.6	-0.145333	2.1		0.0862062	-4.87427
-1.2	3.15	-0.0666667	1.2	-0.106667	2.3	-0.126667	2.3	-0.136667	2.1	-0.140667	2.65	-0.142667	2.05	-0.144667	1.95		0.0893093	-4.97585
-1.17333	3.7	-0.04	0.85	-0.0933333	2.2	-0.12	3.55	-0.133333	2.5	-0.138667	2.45	-0.141333	1.85	-0.144	3.05		0.0924124	-4.88903
-1.14667	2.8	-0.0133333	2.1	-0.08	3.15	-0.113333	3.3	-0.13	1.75	-0.136667	2	-0.14	1.6	-0.143333	3.35		0.0955155	-4.62616
-1.12	4.2	0.0133333	19.85	-0.0666667	2.8	-0.106667	3.15	-0.126667	1.4	-0.134667	1.45	-0.138667	1.55	-0.142667	3.1		0.0986186	-4.20289
-1.09333	3.9	0.04	35.8	-0.0533333	2.65	-0.1	2.65	-0.123333	2.55	-0.132667	2.4	-0.137333	1.4	-0.142	2.5		0.101722	-3.63774
-1.06667	3.9	0.0666667	26.75	-0.04	2.3	-0.0933333	2.15	-0.12	2.95	-0.130667	2.45	-0.136	0.9	-0.141333	3.25		0.104825	-2.95174
-1.04	4	0.0933333	24.8	-0.0266667	2.1	-0.0866667	2.8	-0.116667	2.4	-0.128667	2.15	-0.134667	0.5	-0.140667	3		0.107928	-2.16799
-1.01333	3.55	0.12	19.9	-0.0133333	2.1	-0.08	2.55	-0.113333	1.8	-0.126667	2.55	-0.133333	1.4	-0.14	2.65		0.111031	-1.31114
-0.986667	4.35	0.146667	16.7	0	23.9	-0.0733333	2.75	-0.11	1.7	-0.124667	2.95	-0.132	2.8	-0.139333	3.05		0.114134	-0.40692
-0.96	3.2	0.173333	11.5	0.0133333	67.3	-0.0666667	2.65	-0.106667	2.65	-0.122667	1.95	-0.130667	3	-0.138667	2.8		0.117237	0.5184
-0.933333	3.7	0.2	7.8	0.0266667	37.8	-0.06	3	-0.103333	2.3	-0.120667	2	-0.129333	2.95	-0.138	3		0.12034	1.43852
-0.906667	3	0.226667	3.9	0.04	26.65	-0.0533333	3.15	-0.1	2.3	-0.118667	2.25	-0.128	2.1	-0.137333	3.45		0.123443	2.32766
-0.88	3.15	0.253333	1.25	0.0533333	22.65	-0.0466667	3.15	-0.0966667	3.15	-0.116667	2.45	-0.126667	2.45	-0.136667	3.45		0.126547	3.16105
-0.853333	3	0.28	-1.1	0.0666667	16.6	-0.04	3.3	-0.0933333	3.15	-0.114667	1.75	-0.125333	1.65	-0.136	3.35		0.12965	3.91539
-0.826667	3.75	0.306667	-2.75	0.08	12.15	-0.0333333	3	-0.09	2.65	-0.112667	1.45	-0.124	1.05	-0.135333	3.5		0.132753	4.56938
-0.8	4.1	0.333333	-5.05	0.0933333	7.75	-0.0266667	2.05	-0.0866667	1.5	-0.110667	1.75	-0.122667	1.2	-0.134667	4.05		0.135856	5.10404
-0.773333	3.5	0.36	-6.6	0.106667	3.2	-0.02	3.1	-0.0833333	1.6	-0.108667	2.1	-0.121333	1.2	-0.134	2.75		0.138959	5.50311
-0.746667	3.75	0.386667	-6.05	0.12	-0.55	-0.0133333	2.95	-0.08	2.65	-0.106667	3.75	-0.12	2.1	-0.133333	1.75		0.142062	5.75338
-0.72	3.95	0.413333	-5.55	0.133333	-4.3	-0.00666667	3.35	-0.0766667	2.9	-0.104667	3	-0.118667	2.25	-0.132667	2.4		0.145165	5.84489
-0.693333	4.05	0.44	-3.2	0.146667	-5.7	0	28.3	-0.0733333	1.6	-0.102667	2	-0.117333	1.35	-0.132	2.75		0.148268	5.77112
-0.666667	3.15	0.466667	-0.35	0.16	-7	0.00666667	77.25	-0.07	1.4	-0.100667	2.45	-0.116	1.05	-0.131333	2.8		0.151371	5.52912
-0.64	4.65	0.493333	2.05	0.173333	-6.4	0.0133333	46.9	-0.0666667	1.7	-0.0986667	2.05	-0.114667	1.7	-0.130667	2.4		0.154474	5.11953
-0.613333	4.05	0.52	2.8	0.186667	-5.5	0.02	28.9	-0.0633333	2.65	-0.0966667	1.2	-0.113333	1.7	-0.13	3.15		0.157578	4.54656
-0.586667	2.4	0.546667	4.15	0.2	-3.05	0.0266667	27.25	-0.06	2.95	-0.0946667	0.85	-0.112	1.4	-0.129333	3.65		0.160681	3.81789
-0.56	2.8	0.573333	5.65	0.213333	-0.9	0.0333333	19.55	-0.0566667	2.45	-0.0926667	2.55	-0.110667	2.15	-0.128667	3.45		0.163784	2.9445
-0.533333	2.8	0.6	5.7	0.226667	0.15	0.04	11.95	-0.0533333	2.1	-0.0906667	2.45	-0.109333	2.4	-0.128	2.55		0.166887	1.94045
-0.506667	3.15	0.626667	5.75	0.24	2.8	0.0466667	7.8	-0.05	2.6	-0.0886667	1.65	-0.108	2.1	-0.127333	2.5		0.16999	0.8226
-0.48	2.65	0.653333	8	0.253333	3.5	0.0533333	3.1	-0.0466667	2.95	-0.0866667	1.5	-0.106667	1.75	-0.126667	2.45		0.173093	-0.38976
-0.453333	3.55	0.68	7.3	0.266667	5.05	0.06	-0.5	-0.0433333	3.15	-0.0846667	1.35	-0.105333	1.55	-0.126	2.3		0.176196	-1.67525
-0.426667	3.55	0.706667	4.05	0.28	5.7	0.0666667	-3.6	-0.04	2.7	-0.0826667	1.2	-0.104	2.65	-0.125333	2.1		0.179299	-3.01085
-0.4	3.4	0.733333	3	0.293333	4.9	0.0733333	-4.95	-0.0366667	2.45	-0.0806667	1.05	-0.102667	3.3	-0.124667	2.9		0.182402	-4.37234
-0.373333	2.9	0.76	0.85	0.306667	4.25	0.08	-6.9	-0.0333333	3.3	-0.0786667	1.95	-0.101333	2.9	-0.124	3.45		0.185506	-5.73478
-0.346667	4.75	0.786667	-0.5	0.32	3.3	0.0866667	-7.15	-0.03	2	-0.0766667	1.9	-0.1	2.35	-0.123333	3.15		0.188609	-7.07298
-0.32	3.5	0.813333	-1.6	0.333333	1.45	0.0933333	-6.6	-0.0266667	0.9	-0.0746667	1.4	-0.0986667	2.35	-0.122667	2.95		0.191712	-8.36197
-0.293333	3.55	0.84	-2.7	0.346667	-2.65	0.1	-4.8	-0.0233333	0.85	-0.0726667	2	-0.0973333	2	-0.122	3.1		0.194815	-9.57754
-0.266667	3.75	0.866667	-3.35	0.36	-5.15	0.106667	-2.4	-0.02	1.4	-0.0706667	2.65	-0.096	1.9	-0.121333	2.1		0.197918	-10.6966
-0.24	3.65	0.893333	-3.95	0.373333	-7.15	0.113333	-0.8	-0.0166667	2.8	-0.0686667	1.25	-0.0946667	1.55	-0.120667	1.55		0.201021	-11.6977
-0.213333	3	0.92	-6	0.386667	-8.95	0.12	1.05	-0.0133333	2.8	-0.0666667	0.85	-0.0933333	2.65	-0.12	2.4		0.204124	-12.5615
-0.186667	3.3	0.946667	-6.2	0.4	-10.65	0.126667	2.8	-0.01	1.95	-0.0646667	1.25	-0.092	2.3	-0.119333	2.95		0.207227	-13.2708
-0.16	3.65	0.973333	-5.75	0.413333	-11.7	0.133333	4.85	-0.00666667	1.85	-0.0626667	1.7	-0.0906667	1.8	-0.118667	3.15		0.21033	-13.8114
-0.133333	2.35	1	-5	0.426667	-11.25	0.14	5.35	-0.00333333	1.95	-0.0606667	2.55	-0.0893333	1.45	-0.118	3.1		0.213433	-14.1718
-0.106667	3.55	1.02667	-3.6	0.44	-10.05	0.146667	5.85	0	27.85	-0.0586667	3	-0.088	0.95	-0.117333	3.05		0.216537	-14.3437
-0.08	2.8	1.05333	-1.7	0.453333	-7.75	0.153333	4.6	0.00333333	77.75	-0.0566667	1.7	-0.0866667	0.85	-0.116667	2.6		0.21964	-14.3223
-0.0533333	2.55	1.08	-0.2	0.466667	-5.85	0.16	3.85	0.00666667	65.15	-0.0546667	1.75	-0.0853333	1.6	-0.116	2.25		0.222743	-14.106
-0.0266667	0.9	1.10667	0	0.48	-4.15	0.166667	1.75	0.01	43.65	-0.0526667	2.5	-0.084	2.95	-0.115333	2.45		0.225846	-13.6966
0	30.55	1.13333	2.2	0.493333	-1.35	0.173333	-0.4	0.0133333	27.75	-0.0506667	2.8	-0.0826667	4.15	-0.114667	2.7		0.228949	-13.0993
0.0266667	93.1	1.16	5.55	0.506667	2.85	0.18	-3.2	0.0166667	20.75	-0.0486667	2.2	-0.0813333	3.55	-0.114	2.8		0.232052	-12.3226
0.0533333	34.6	1.18667	7.9	0.52	5.95	0.186667	-6.95	0.02	17.8	-0.0466667	1.95	-0.08	2.25	-0.113333	3.6		0.235155	-11.3781
0.08	27.25	1.21333	9.7	0.533333	7.5	0.193333	-9.05	0.0233333	19.3	-0.0446667	1.35	-0.0786667	1.55	-0.112667	3.3		0.238258	-10.28
0.106667	25.45	1.24	10	0.546667	9.35	0.2	-11.5	0.0266667	9.6	-0.0426667	0.8	-0.0773333	1.55	-0.112	2.25		0.241361	-9.04525
0.133333	24.3	1.26667	8.95	0.56	10.6	0.206667	-12.55	0.03	-1.7	-0.0406667	0.35	-0.076	1.75	-0.111333	2.6		0.244464	-7.69313
0.16	24.35	1.29333	9.95	0.573333	11.1	0.213333	-13.9	0.0333333	-6.8	-0.0386667	0.8	-0.0746667	1.7	-0.110667	3.35		0.247568	-6.24462
0.186667	22.7	1.32	10.3	0.586667	13.75	0.22	-14.35	0.0366667	-10.15	-0.0366667	1.45	-0.0733333	1.55	-0.11	3.3		0.250671	-4.72227
0.213333	22	1.34667	9.4	0.6	11.1	0.226667	-12.5	0.04	-11.6	-0.0346667	1.1	-0.072	1.95	-0.109333	3.35		0.253774	-3.14966
0.24	20.8	1.37333	9.05	0.613333	8.8	0.233333	-10.7	0.0433333	-11.75	-0.0326667	1.95	-0.0706667	2.45	-0.108667	3.6		0.256877	-1.55098
0.266667	21.05	1.4	8.6	0.626667	7.5	0.24	-6.75	0.0466667	-11.45	-0.0306667	2.15	-0.0693333	3.3	-0.108	3.35		0.25998	0.0494
0.293333	20.35	1.42667	6.9	0.64	5.35	0.246667	-2.8	0.05	-10	-0.0286667	1.8	-0.068	2.65	-0.107333	3.1		0.263083	1.62738
0.32	20.4	1.45333	4	0.653333	5.55	0.253333	-1.6	0.0533333	-7.1	-0.0266667	1.9	-0.0666667	2.15	-0.106667	3.75		0.266186	3.15958
0.346667	20.75	1.48	2.05	0.666667	3.15	0.26	0.9	0.0566667	-4.45	-0.0246667	1.95	-0.0653333	2.15	-0.106	4.1		0.269289	4.62376
0.373333	20.25	1.50667	1.05	0.68	0.7	0.266667	4.4	0.06	-1.7	-0.0226667	2.15	-0.064	3.5	-0.105333	3.45		0.272392	5.9992
0.4	20.85	1.53333	0.15	0.693333	-0.45	0.273333	7.1	0.0633333	0.8	-0.0206667	1.9	-0.0626667	3.35	-0.104667	3		0.275495	7.26708
0.426667	19.15	1.56	-1.65	0.706667	0.5	0.28	9.2	0.0666667	4.05	-0.0186667	1.75	-0.0613333	2.2	-0.104	2.65		0.278599	8.4108
0.453333	19.55	1.58667	-0.75	0.72	1.8	0.286667	12.75	0.07	5.8	-0.0166667	2.3	-0.06	2.65	-0.103333	2.6		0.281702	9.41626
0.48	18.5	1.61333	0.15	0.733333	2.95	0.293333	13	0.0733333	6.65	-0.0146667	2.95	-0.0586667	2.4	-0.102667	2.75		0.284805	10.2721
0.506667	19.05	1.64	0	0.746667	4.75	0.3	12.45	0.0766667	5.85	-0.0126667	2.35	-0.0573333	2.05	-0.102	2.55		0.287908	10.9698
0.533333	18.2	1.66667	1	0.76	6.2	0.306667	12.75	0.08	3.7	-0.0106667	1.4	-0.056	1.55	-0.101333	2.55		0.291011	11.5039
0.56	16.75	1.69333	2.7	0.773333	7.55	0.313333	12.3	0.0833333	0.75	-0.00866667	1.65	-0.0546667	2	-0.100667	2.3		0.294114	11.8721
0.586667	16.1	1.72	4	0.786667	8.45	0.32	11.7	0.0866667	-1.8	-0.00666667	1.65	-0.0533333	2.75	-0.1	2.1		0.297217	12.0752
0.613333	13.45	1.74667	4	0.8	10	0.326667	10.3	0.09	-4.3	-0.00466667	1.65	-0.052	2.4	-0.0993333	2.45		0.30032	12.1168
0.64	16.3	1.77333	6.15	0.813333	12.7	0.333333	6.75	0.0933333	-8	-0.00266667	12.05	-0.0506667	2.9	-0.0986667	2.95		0.303423	12.0036
0.666667	16.3	1.8	6	0.826667	13.05	0.34	3.95	0.0966667	-11.1	-0.000666667	119.3	-0.0493333	2.9	-0.098	2.75		0.306527	11.7452
0.693333	14.25	1.82667	6.65	0.84	10.8	0.346667	3.95	0.1	-14.85	0.00133333	208.8	-0.048	3.15	-0.0973333	2.5		0.30963	11.3535
0.72	16.6	1.85333	7.1	0.853333	8.25	0.353333	4.25	0.103333	-17.1	0.00333333	98.5	-0.0466667	3.7	-0.0966667	2.7		0.312733	10.8428
0.746667	14.6	1.88	8.5	0.866667	8.9	0.36	2.05	0.106667	-19.05	0.00533333	53.05	-0.0453333	3.35	-0.096	3.2		0.315836	10.2293
0.773333	15.8	1.90667	8.9	0.88	7.15	0.366667	2.05	0.11	-20.35	0.00733333	38.6	-0.044	2.2	-0.0953333	2.65		0.318939	9.53081
0.8	15.75	1.93333	8.9	0.893333	4.25	0.373333	3.05	0.113333	-20.65	0.00933333	24.6	-0.0426667	2.1	-0.0946667	2.5		0.322042	8.76655
0.826667	16.15	1.96	8.5	0.906667	2.1	0.38	3.65	0.116667	-18.25	0.0113333	10.15	-0.0413333	2.65	-0.094	3.35		0.325145	7.95651
0.853333	16.95	1.98667	5.85	0.92	0.15	0.386667	5.4	0.12	-16.6	0.0133333	-0.25	-0.04	3.5	-0.0933333	3.55		0.328248	7.1212
0.88	15.9	2.01333	3.6	0.933333	-1.55	0.393333	7.95	0.123333	-12	0.0153333	-7.1	-0.0386667	2.95	-0.0926667	3.55		0.331351	6.28118
0.906667	14.9	2.04	1.95	0.946667	-4.1	0.4	8.3	0.126667	-7.65	0.0173333	-11.1	-0.0373333	2.05	-0.092	3.55		0.334454	5.45671
0.933333	14.55	2.06667	1.05	0.96	-4.45	0.406667	9.45	0.13	-2.85	0.0193333	-11.85	-0.036	2.6	-0.0913333	3.3		0.337558	4.66731
0.96	13.4	2.09333	-0.2	0.973333	-4.3	0.413333	11.25	0.133333	0	0.0213333	-4.5	-0.0346667	2.65	-0.0906667	2.6		0.340661	3.93141
0.986667	13.9	2.12	-0.2	0.986667	-5.7	0.42	13.1	0.136667	3.35	0.0233333	-8.15	-0.0333333	3.45	-0.09	3.15		0.343764	3.26602
1.01333	13.65	2.14667	-1.2	1	-3.85	0.426667	13	0.14	7.8	0.0253333	-9.55	-0.032	3.3	-0.0893333	3.4		0.346867	2.68635
1.04	13.65	2.17333	-2.15	1.01333	-2.9	0.433333	12.25	0.143333	11.9	0.0273333	-3.45	-0.0306667	1.75	-0.0886667	3.45		0.34997	2.2056
1.06667	13.3	2.2	-1.25	1.02667	-2.4	0.44	11.35	0.146667	14.55	0.0293333	-1.25	-0.0293333	1.4	-0.088	3.65		0.353073	1.83466
1.09333	13.75	2.22667	-1.7	1.04	-1.25	0.446667	10.2	0.15	17.35	0.0313333	2.8	-0.028	1.65	-0.0873333	3.15		0.356176	1.58195
1.12	13.65	2.25333	-1.6	1.05333	1.2	0.453333	9.2	0.153333	18.35	0.0333333	6.35	-0.0266667	2.3	-0.0866667	2.35		0.359279	1.45327
1.14667	12.05	2.28	-0.55	1.06667	3	0.46	6.2	0.156667	17.25	0.0353333	6.8	-0.0253333	2.45	-0.086	2.75		0.362382	1.45172
1.17333	12.2	2.30667	0.15	1.08	3.35	0.466667	4.25	0.16	17.1	0.0373333	6	-0.024	2.3	-0.0853333	3		0.365485	1.5776
1.2	12.6	2.33333	0.9	1.09333	3.55	0.473333	1.35	0.163333	16.8	0.0393333	5.25	-0.0226667	2.4	-0.0846667	2.55		0.368589	1.82853
1.22667	11.9	2.36	1.75	1.10667	4.05	0.48	-1	0.166667	14.05	0.0413333	3.05	-0.0213333	3.55	-0.084	2.7		0.371692	2.19943
1.25333	11.35	2.38667	1.95	1.12	4.8	0.486667	-1.95	0.17	10.25	0.0433333	-2.8	-0.02	2.65	-0.0833333	2.65		0.374795	2.68265
1.28	12.25	2.41333	3.95	1.13333	5.15	0.493333	-5.05	0.173333	7.25	0.0453333	-8	-0.0186667	1.95	-0.0826667	2.95		0.377898	3.26819
1.30667	10.65	2.44	4.45	1.14667	3.15	0.5	-6.6	0.176667	5.9	0.0473333	-11.95	-0.0173333	2.3	-0.082	3		0.381001	3.94387
1.33333	12.4	2.46667	3.65	1.16	2.1	0.506667	-7.2	0.18	5.7	0.0493333	-16.2	-0.016	2.75	-0.0813333	2.7		0.384104	4.69558
1.36	11.85	2.49333	4.6	1.17333	2.45	0.513333	-8.3	0.183333	3.7	0.0513333	-20.05	-0.0146667	2.9	-0.0806667	2.6		0.387207	5.50759
1.38667	11.25	2.52	5	1.18667	1.35	0.52	-5.95	0.186667	2.65	0.0533333	-22.2	-0.0133333	3	-0.08	2.55		0.39031	6.36285
1.41333	10.25	2.54667	4.95	1.2	-0.85	0.526667	-5.25	0.19	3.3	0.0553333	-22.95	-0.012	2.5	-0.0793333	2.25		0.393413	7.24334
1.44	9.6	2.57333	4.95	1.21333	-1.9	0.533333	-3.8	0.193333	5.45	0.0573333	-22.05	-0.0106667	1.95	-0.0786667	1.65		0.396517	8.13043
1.46667	10.8	2.6	5.1	1.22667	-1.9	0.54	-2.15	0.196667	6.95	0.0593333	-19.1	-0.00933333	1.7	-0.078	1.7		0.39962	9.00526
1.49333	11.15	2.62667	4.05	1.24	-1.9	0.546667	-1.9	0.2	7.65	0.0613333	-15.3	-0.008	2.3	-0.0773333	2.65		0.402723	9.84906
1.52	11.7	2.65333	3.05	1.25333	-2.25	0.553333	0.05	0.203333	10.3	0.0633333	-9.95	-0.00666667	3.15	-0.0766667	3.75		0.405826	10.6436
1.54667	10.85	2.68	1.9	1.26667	-1.55	0.56	2	0.206667	12.6	0.0653333	-5	-0.00533333	3.4	-0.076	3.2		0.408929	11.3714
1.57333	10	2.70667	0.9	1.28	0.3	0.566667	2.3	0.21	13.25	0.0673333	1.5	-0.004	4.15	-0.0753333	2.35		0.412032	12.0162
1.6	11.45	2.73333	0.05	1.29333	1.55	0.573333	3.5	0.213333	15.65	0.0693333	6.75	-0.00266667	14.75	-0.0746667	2.1		0.415135	12.5634
1.62667	10.75	2.76	-1.15	1.30667	3.65	0.58	3.35	0.216667	17.1	0.0713333	12.25	-0.00133333	233	-0.074	2.1		0.418238	12.9999
1.65333	10.3	2.78667	-1.6	1.32	5.4	0.586667	3.15	0.22	18.4	0.0733333	17.2	0	640.3	-0.0733333	2.35		0.421341	13.3147
1.68	10.35	2.81333	-0.75	1.33333	6	0.593333	3.3	0.223333	18.2	0.0753333	20.4	0.00133333	380.4	-0.0726667	2.45		0.424444	13.4991
1.70667	9.7	2.84	-0.8	1.34667	7.45	0.6	1	0.226667	15.05	0.0773333	20.75	0.00266667	64.6	-0.072	3.45		0.427548	13.5468
1.73333	9.6	2.86667	-0.05	1.36	8.15	0.606667	0.5	0.23	12.95	0.0793333	18.95	0.004	34.6	-0.0713333	3.85		0.430651	13.4538
1.76	9.8	2.89333	0.05	1.37333	8.15	0.613333	-0.55	0.233333	10.45	0.0813333	17.55	0.00533333	21.05	-0.0706667	3.25		0.433754	13.2189
1.78667	9.2	2.92	0.85	1.38667	9.25	0.62	-1.45	0.236667	8.15	0.0833333	16.1	0.00666667	5.35	-0.07	2.75		0.436857	12.8433
1.81333	8.35	2.94667	0.25	1.4	9.15	0.626667	-2.65	0.24	4.65	0.0853333	11.95	0.008	-1.8	-0.0693333	2		0.43996	12.3309
1.84	8.65	2.97333	2.3	1.41333	8.85	0.633333	-3	0.243333	1.05	0.0873333	8.7	0.00933333	-9.4	-0.0686667	2.45		0.443063	11.6879
1.86667	7.9	3	3.65	1.42667	8.05	0.64	-2.75	0.246667	-1.9	0.0893333	6.8	0.0106667	-12.2	-0.068	3		0.446166	10.9231
1.89333	8.35	3.02667	4.25	1.44	6.45	0.646667	-3.6	0.25	-4.7	0.0913333	5.3	0.012	-10.55	-0.0673333	2.1		0.449269	10.0472
1.92	9.05	3.05333	4.8	1.45333	4.7	0.653333	-3	0.253333	-8.45	0.0933333	4.4	0.0133333	-7.85	-0.0666667	1.7		0.452372	9.07301
1.94667	8.05	3.08	5.75	1.46667	2.25	0.66	1.15	0.256667	-10.2	0.0953333	5	0.0146667	-1.8	-0.066	3.15		0.455475	8.01508
1.97333	8.85	3.10667	6.2	1.48	1.5	0.666667	0.95	0.26	-11	0.0973333	5.3	0.016	4.25	-0.0653333	3.9		0.458579	6.88936
2	9.2	3.13333	6.35	1.49333	2.4	0.673333	1.65	0.263333	-12.15	0.0993333	7.4	0.0173333	6.8	-0.0646667	4.15		0.461682	5.71296
2.02667	7.65	3.16	6.45	1.50667	3	0.68	4.05	0.266667	-12	0.101333	9.85	0.0186667	6.9	-0.064	4.45		0.464785	4.50381
2.05333	7.65	3.18667	5.85	1.52	3.65	0.686667	5.7	0.27	-10.5	0.103333	12.6	0.02	8.15	-0.0633333	4.05		0.467888	3.28034
2.08	9.55	3.21333	5.65	1.53333	3.15	0.693333	6.05	0.273333	-8.6	0.105333	15.8	0.0213333	10.3	-0.0626667	3.2		0.470991	2.06113
2.10667	9.1	3.24	5.85	1.54667	1.95	0.7	6.9	0.276667	-7.55	0.107333	17.5	0.0226667	1.5	-0.062	3.7		0.474094	0.86454
2.13333	7.85	3.26667	4.8	1.56	2.15	0.706667	10.25	0.28	-6.45	0.109333	18.45	0.024	-11.2	-0.0613333	3.65		0.477197	-0.29156
2.16	8.15	3.29333	3.45	1.57333	3.85	0.713333	11.35	0.283333	-4.55	0.111333	18	0.0253333	-18.5	-0.0606667	3.5		0.4803	-1.39017
2.18667	9.15	3.32	2.45	1.58667	4.8	0.72	10.6	0.286667	-2.6	0.113333	16.15	0.0266667	-22.45	-0.06	4.1		0.483403	-2.41544
2.21333	7.6	3.34667	1.25	1.6	4.35	0.726667	10.8	0.29	-0.4	0.115333	13.3	0.028	-22.95	-0.0593333	3.7		0.486507	-3.35298
2.24	6.05	3.37333	0.45	1.61333	5.05	0.733333	10.85	0.293333	1.05	0.117333	9.8	0.0293333	-19.2	-0.0586667	2.6		0.48961	-4.19004
2.26667	7.3	3.4	0.5	1.62667	5.85	0.74	10.05	0.296667	1.85	0.119333	5.8	0.0306667	-13.15	-0.058	2.3		0.492713	-4.91583
2.29333	8.5	3.42667	-0.65	1.64	5.45	0.746667	7.85	0.3	2.2	0.121333	0.45	0.032	-6.55	-0.0573333	3.1		0.495816	-5.52161
2.32	7.25	3.45333	-0.15	1.65333	6.3	0.753333	6.4	0.303333	1.75	0.123333	-3.8	0.0333333	1.4	-0.0566667	3.65		0.498919	-6.00087
2.34667	6.75	3.48	0.8	1.66667	5.75	0.76	4.35	0.306667	0.7	0.125333	-7.8	0.0346667	7.1	-0.056	3.15		0.502022	-6.34943
2.37333	8.35	3.50667	1.55	1.68	4.15	0.766667	3.4	0.31	0.3	0.127333	-11.5	0.036	14.3	-0.0553333	3.25		0.505125	-6.56549
2.4	8.35	3.53333	2.45	1.69333	4.4	0.773333	1.9	0.313333	-1.85	0.129333	-14.35	0.0373333	18.45	-0.0546667	2.8		0.508228	-6.6496
2.42667	8.25	3.56	4.15	1.70667	3.45	0.78	0.7	0.316667	-3.6	0.131333	-15.45	0.0386667	19.7	-0.054	2.5		0.511331	-6.6047
2.45333	6.7	3.58667	3.7	1.72	0.85	0.786667	-0.05	0.32	-4.85	0.133333	-14.3	0.04	18.65	-0.0533333	3		0.514434	-6.43593
2.48	8.7	3.61333	4.35	1.73333	0.8	0.793333	0.35	0.323333	-6.8	0.135333	-13.1	0.0413333	15.1	-0.0526667	3.15		0.517538	-6.15063
2.50667	8.7	3.64	5.5	1.74667	0.05	0.8	1	0.326667	-6.65	0.137333	-10.4	0.0426667	10.2	-0.052	2.85		0.520641	-5.75807
2.53333	7.3	3.66667	5.4	1.76	-0.65	0.806667	1.55	0.33	-5.5	0.139333	-8.75	0.044	4.95	-0.0513333	2.8		0.523744	-5.26931
2.56	7.3	3.69333	6.2	1.77333	-0.75	0.813333	2.05	0.333333	-5.35	0.141333	-5	0.0453333	1.45	-0.0506667	2.9		0.526847	-4.69695
2.58667	7.45	3.72	5.95	1.78667	-0.75	0.82	3.2	0.336667	-4.85	0.143333	-1.45	0.0466667	0.85	-0.05	3.3		0.52995	-4.05489
2.61333	5.9	3.74667	4.45	1.8	0	0.826667	4.65	0.34	-2.05	0.145333	0	0.048	2.65	-0.0493333	3.35		0.533053	-3.35803
2.64	7.25	3.77333	4.4	1.81333	-0.75	0.833333	5.8	0.343333	-0.2	0.147333	0.2	0.0493333	5.65	-0.0486667	3.1		0.536156	-2.62198
2.66667	8.45	3.8	3.35	1.82667	0	0.84	6.55	0.346667	0.5	0.149333	1.05	0.0506667	9.45	-0.048	2.8		0.539259	-1.86277
2.69333	7.75	3.82667	3	1.84	0.6	0.846667	6.1	0.35	3.9	0.151333	2.1	0.052	13.5	-0.0473333	3		0.542362	-1.09651
2.72	8.1	3.85333	2.85	1.85333	0.8	0.853333	5.5	0.353333	7.45	0.153333	1.25	0.0533333	17.2	-0.0466667	3.35		0.545465	-0.33911
2.74667	8.7	3.88	2.7	1.86667	1.5	0.86	5.25	0.356667	8.95	0.155333	0	0.0546667	19.35	-0.046	3.75		0.548569	0.39404
2.77333	6.85	3.90667	1.75	1.88	2.65	0.866667	5.65	0.36	11.55	0.157333	-1.45	0.056	18.25	-0.0453333	4.45		0.551672	1.08837
2.8	7.1	3.93333	1.75	1.89333	4.35	0.873333	4.95	0.363333	13.6	0.159333	-3.65	0.0573333	15	-0.0446667	3.7		0.554775	1.73036
2.82667	7.1	3.96	2.45	1.90667	5.5	0.88	2.5	0.366667	14.95	0.161333	-5.2	0.0586667	9.55	-0.044	3.2		0.557878	2.30784
2.85333	6.75	3.98667	1.5	1.92	4.8	0.886667	1.4	0.37	16.2	0.163333	-7.15	0.06	2.65	-0.0433333	2.8		0.560981	2.81016
2.88	7.7	4.01333	1.95	1.93333	5.5	0.893333	0.25	0.373333	16.15	0.165333	-7.7	0.0613333	-4.35	-0.0426667	2.3		0.564084	3.22843
2.90667	6.75	4.04	2.3	1.94667	4.4	0.9	-0.4	0.376667	15.05	0.167333	-6.25	0.0626667	-10.3	-0.042	2.8		0.567187	3.55563
2.93333	5.85	4.06667	2.3	1.96	3.65	0.906667	-1.55	0.38	14.25	0.169333	-4	0.064	-14.6	-0.0413333	2.8		0.57029	3.78675
2.96	6.05	4.09333	2.3	1.97333	2	0.913333	-3	0.383333	11.95	0.171333	-1.25	0.0653333	-15.6	-0.0406667	2.2		0.573393	3.91886
2.98667	5	4.12	1.25	1.98667	1.6	0.92	-3.9	0.386667	10.15	0.173333	1	0.0666667	-14.5	-0.04	2.7		0.576496	3.95115
3.01333	6.55	4.14667	1.6	2	1.55	0.926667	-3.7	0.39	8.4	0.175333	4.2	0.068	-12.55	-0.0393333	2.1		0.5796	3.8849
3.04	7.75	4.17333	2.25	2.01333	1.65	0.933333	-3.2	0.393333	6	0.177333	7.95	0.0693333	-10	-0.0386667	1.2		0.582703	3.72347
3.06667	7.05	4.2	2.65	2.02667	1.55	0.94	-2.35	0.396667	3.45	0.179333	11.15	0.0706667	-5.45	-0.038	1.95		0.585806	3.47219
3.09333	7.1	4.22667	2.7	2.04	0.85	0.946667	-2.25	0.4	1.7	0.181333	13.55	0.072	-0.55	-0.0373333	3.05		0.588909	3.13824
3.12	7.55	4.25333	3.85	2.05333	0	0.953333	-3.05	0.403333	0.95	0.183333	15.1	0.0733333	2.45	-0.0366667	3.9		0.592012	2.73052
3.14667	7.65	4.28	4.6	2.06667	1.7	0.96	-2	0.406667	0.65	0.185333	16.2	0.0746667	4.6	-0.036	3.55		0.595115	2.25939
3.17333	7.95	4.30667	5.15	2.08	2.2	0.966667	-0.3	0.41	1.3	0.187333	16.65	0.076	3.8	-0.0353333	2.9		0.598218	1.73653
3.2	8	4.33333	5.75	2.09333	1.45	0.973333	1.3	0.413333	1.75	0.189333	16.65	0.0773333	0.95	-0.0346667	2.15		0.601321	1.17467
3.22667	6.9	4.36	6.1	2.10667	1.55	0.98	2.2	0.416667	1.35	0.191333	15.8	0.0786667	-2	-0.034	2.1		0.604424	0.58731
3.25333	6.9	4.38667	5.5	2.12	2.9	0.986667	3.7	0.42	1.7	0.193333	12.75	0.08	-4.4	-0.0333333	3.05		0.607528	-0.01152
3.28	6.65	4.41333	4.2	2.13333	3.15	0.993333	5.1	0.423333	3.9	0.195333	9.4	0.0813333	-5.95	-0.0326667	3.1		0.610631	-0.60755
3.30667	7.8	4.44	3	2.14667	3.45	1	4.6	0.426667	6	0.197333	6.75	0.0826667	-7.3	-0.032	2.6		0.613734	-1.18656
3.33333	7.3	4.46667	2.75	2.16	4.15	1.00667	5.95	0.43	6.95	0.199333	4.05	0.084	-6.2	-0.0313333	2.35		0.616837	-1.73467
3.36	6.85	4.49333	2.3	2.17333	4.5	1.01333	5.25	0.433333	7.65	0.201333	2.6	0.0853333	-3.05	-0.0306667	2.1		0.61994	-2.23858
3.38667	7.25	4.52	2.65	2.18667	4.8	1.02	3.4	0.436667	7.6	0.203333	1.4	0.0866667	1.7	-0.03	2.45		0.623043	-2.68585
3.41333	5.85	4.54667	3.1	2.2	4.65	1.02667	2.8	0.44	7.1	0.205333	0.25	0.088	5.5	-0.0293333	3.3		0.626146	-3.06514
3.44	7.25	4.57333	3	2.21333	4.75	1.03333	1.8	0.443333	6.75	0.207333	0.35	0.0893333	9.55	-0.0286667	3.3		0.629249	-3.36642
3.46667	6.95	4.6	3.65	2.22667	5.1	1.04	0.8	0.446667	5.1	0.209333	1.95	0.0906667	13.85	-0.028	2.8		0.632352	-3.58117
3.49333	6.5	4.62667	2.8	2.24	3	1.04667	1.05	0.45	4.25	0.211333	3.7	0.092	17.55	-0.0273333	3.05		0.635455	-3.70253
3.52	6	4.65333	2.5	2.25333	2.1	1.05333	0.9	0.453333	3	0.213333	4.7	0.0933333	18.1	-0.0266667	2.5		0.638559	-3.72543
3.54667	5.7	4.68	2.3	2.26667	2.1	1.06	-0.35	0.456667	2.3	0.215333	5.15	0.0946667	17.15	-0.026	1.4		0.641662	-3.6467
3.57333	5.6	4.70667	2.7	2.28	0.35	1.06667	-0.4	0.46	1	0.217333	6.2	0.096	13.95	-0.0253333	2.1		0.644765	-3.46511
3.6	5.8	4.73333	2.9	2.29333	1.9	1.07333	-0.75	0.463333	-0.65	0.219333	6.7	0.0973333	10.85	-0.0246667	3.1		0.647868	-3.18137
3.62667	5.85	4.76	2.3	2.30667	1.75	1.08	1.25	0.466667	-3.55	0.221333	7.1	0.0986667	6.35	-0.024	2.85		0.650971	-2.79816
3.65333	5.85	4.78667	2.45	2.32	2.3	1.08667	2.85	0.47	-4.75	0.223333	8	0.1	3.6	-0.0233333	1.6		0.654074	-2.32002
3.68	6.75	4.81333	3	2.33333	1.65	1.09333	2.45	0.473333	-5.6	0.225333	5.85	0.101333	1.3	-0.0226667	2.1		0.657177	-1.7533
3.70667	5.25	4.84	3.3	2.34667	0.4	1.1	2.4	0.476667	-7.35	0.227333	2.9	0.102667	1	-0.022	2.65		0.66028	-1.10602
3.73333	7	4.86667	4.25	2.36	1.1	1.10667	4.9	0.48	-8.55	0.229333	0.4	0.104	1.5	-0.0213333	2.8		0.663383	-0.3877
3.76	5.75	4.89333	3.7	2.37333	2.85	1.11333	5.75	0.483333	-8.5	0.231333	-1.75	0.105333	2.05	-0.0206667	3.25		0.666486	0.39081
3.78667	5.95	4.92	3.8	2.38667	3.25	1.12	5.85	0.486667	-6.75	0.233333	-4.45	0.106667	3.95	-0.02	3.45		0.66959	1.21752
3.81333	6	4.94667	4.15	2.4	3.05	1.12667	6.45	0.49	-5.15	0.235333	-7.3	0.108	6.9	-0.0193333	2.8		0.672693	2.07959
3.84	6.55	4.97333	4	2.41333	4.3	1.13333	6.95	0.493333	-2.4	0.237333	-8.8	0.109333	8.5	-0.0186667	3		0.675796	2.96348
3.86667	5.85	5	3.05	2.42667	5.85	1.14	7.35	0.496667	-1.1	0.239333	-9.75	0.110667	8.2	-0.018	3.2		0.678899	3.85529
3.89333	6.1	5.02667	2.4	2.44	4.8	1.14667	8.05	0.5	-0.9	0.241333	-9.6	0.112	7.25	-0.0173333	2.2		0.682002	4.74099
3.92	6.35	5.05333	2.2	2.45333	4.25	1.15333	6.2	0.503333	0.1	0.243333	-8.65	0.113333	5	-0.0166667	2.8		0.685105	5.60665
3.94667	6	5.08	3	2.46667	3.7	1.16	5.4	0.506667	1.1	0.245333	-8.35	0.114667	1.45	-0.016	3.5		0.688208	6.43875
3.97333	6.05	5.10667	3.9	2.48	2.75	1.16667	5.45	0.51	1.85	0.247333	-6.05	0.116	-3.1	-0.0153333	2.4		0.691311	7.22439
4	4.4	5.13333	4.05	2.49333	2.8	1.17333	4.4	0.513333	2.75	0.249333	-3.75	0.117333	-7.3	-0.0146667	3.15		0.694414	7.95155
4.02667	4.9	5.16	3.45	2.50667	3.75	1.18	3.25	0.516667	4.6	0.251333	-0.95	0.118667	-8	-0.014	3.55		0.697518	8.60928
4.05333	6.55	5.18667	2.7	2.52	4.2	1.18667	2.45	0.52	5.95	0.253333	0.5	0.12	-8.9	-0.0133333	2.7		0.700621	9.1879
4.08	5.3	5.21333	3.55	2.53333	2.65	1.19333	1.95	0.523333	4.6	0.255333	2.9	0.121333	-8.9	-0.0126667	2.45		0.703724	9.6792
4.10667	6	5.24	4.25	2.54667	1.75	1.2	0.9	0.526667	3.35	0.257333	4.45	0.122667	-7.35	-0.012	1.35		0.706827	10.0765
4.13333	5.9	5.26667	3.25	2.56	1.2	1.20667	1.05	0.53	2.55	0.259333	5.4	0.124	-4.3	-0.0113333	2.3		0.70993	10.375
4.16	5.6	5.29333	1.3	2.57333	1.05	1.21333	1.2	0.533333	3	0.261333	5.6	0.125333	-0.95	-0.0106667	3.35		0.713033	10.5714
4.18667	5.25	5.32	1	2.58667	1.35	1.22	1.15	0.536667	2.65	0.263333	4.95	0.126667	2.25	-0.01	2.15		0.716136	10.6644
4.21333	6.05	5.34667	3.35	2.6	0.45	1.22667	0.7	0.54	-0.1	0.265333	2.8	0.128	3.95	-0.00933333	2.8		0.719239	10.6545
4.24	6.35	5.37333	3.15	2.61333	-0.5	1.23333	1.15	0.543333	-0.75	0.267333	1.65	0.129333	4.85	-0.00866667	2.9		0.722342	10.544
4.26667	7.05			2.62667	1	1.24	2.2	0.546667	-0.55	0.269333	1.4	0.130667	6.35	-0.008	3.45		0.725445	10.3369
4.29333	7.8			2.64	1.3	1.24667	2.55	0.55	-1.4	0.271333	-0.2	0.132	5.4	-0.00733333	3.05		0.728549	10.0388
4.32	6.15			2.65333	2.15	1.25333	3.15	0.553333	-0.6	0.273333	-0.55	0.133333	4.2	-0.00666667	2.6		0.731652	9.65699
4.34667	6.2			2.66667	4	1.26	3.8	0.556667	-1.2	0.275333	-1.2	0.134667	2.45	-0.006	2.8		0.734755	9.20002
4.37333	6.9			2.68	3.7	1.26667	4	0.56	-0.05	0.277333	-2	0.136	0	-0.00533333	3.55		0.737858	8.67767
4.4	5.6			2.69333	3.5	1.27333	4.4	0.563333	1.6	0.279333	-0.7	0.137333	-1.35	-0.00466667	3.7		0.740961	8.10072
4.42667	6.35			2.70667	4.35	1.28	3.9	0.566667	2.6	0.281333	0.85	0.138667	-1.15	-0.004	2.65		0.744064	7.48076
4.45333	6.2			2.72	4.6	1.28667	3.8	0.57	3.5	0.283333	2.25	0.14	-0.35	-0.00333333	-1.4		0.747167	6.82993
4.48	6.75			2.73333	4.5	1.29333	3.9	0.573333	5.35	0.285333	3.45	0.141333	1.2	-0.00266667	-4.8		0.75027	6.16072
4.50667	6.5			2.74667	3.55	1.3	3.15	0.576667	7.45	0.287333	6.85	0.142667	4.45	-0.002	118.4		0.753373	5.48572
4.53333	7.5			2.76	3.7	1.30667	2.1	0.58	9.35	0.289333	8.95	0.144	7.5	-0.00133333	522.9		0.756476	4.81737
4.56	5.85			2.77333	4.4	1.31333	1.75	0.583333	10.45	0.291333	10.65	0.145333	9.8	-0.000666667	778.45		0.75958	4.16773
4.58667	5.15			2.78667	2.45	1.32	-0.05	0.586667	10.1	0.293333	12.85	0.146667	11.8	0	415.4		0.762683	3.54827
4.61333	7.05			2.8	2.45	1.32667	-0.05	0.59	10.1	0.295333	13.1	0.148	12.25	0.000666667	121.65		0.765786	2.96966
4.64	5.95			2.81333	2.95	1.33333	0	0.593333	10.6	0.297333	11.4	0.149333	11.55	0.00133333	43.1		0.768889	2.44155
4.66667	7.3			2.82667	2.65	1.34	0	0.596667	9.6	0.299333	9.6	0.150667	9.85	0.002	20.05		0.771992	1.97244
4.69333	7.2			2.84	1.35	1.34667	-0.4	0.6	7.25	0.301333	7.95	0.152	6.7	0.00266667	10.8		0.775095	1.56949
4.72	6.75			2.85333	1.4	1.35333	-0.75	0.603333	6.8	0.303333	6.35	0.153333	3.95	0.00333333	2.05		0.778198	1.23843
4.74667	6			2.86667	2.05	1.36	-0.75	0.606667	6.7	0.305333	4.9	0.154667	1.8	0.004	-3.1		0.781301	0.98345
4.77333	6.55			2.88	1.5	1.36667	0.4	0.61	5.3	0.307333	3.15	0.156	-0.55	0.00466667	-5.65		0.784404	0.80714
4.8	5.55			2.89333	1.5	1.37333	0.5	0.613333	3.55	0.309333	1.85	0.157333	-0.15	0.00533333	-5.55		0.787508	0.71048
4.82667	5.9			2.90667	1.7	1.38	1.45	0.616667	1.7	0.311333	1.15	0.158667	0.5	0.006	-3.95		0.790611	0.69281
4.85333	5.45			2.92	3.35	1.38667	2.45	0.62	0.9	0.313333	-0.35	0.16	0.65	0.00666667	0.05		0.793714	0.75188
4.88	7.1			2.93333	4.25	1.39333	3.35	0.623333	0.3	0.315333	-1.45	0.161333	0.95	0.00733333	4.6		0.796817	0.88389
4.90667	6.75			2.94667	4.25	1.4	4.5	0.626667	-0.5	0.317333	-0.35	0.162667	2.65	0.008	8.75		0.79992	1.08363
4.93333	4.85			2.96	3.65	1.40667	4.25	0.63	0.45	0.319333	0.75	0.164	4.05	0.00866667	7.95		0.803023	1.34452
4.96	5.75			2.97333	4.75	1.41333	3.8	0.633333	1.5	0.321333	0.9	0.165333	4.85	0.00933333	5.05		0.806126	1.65885
4.98667	5.65			2.98667	6.1	1.42	4.9	0.636667	1.3	0.323333	2.7	0.166667	5.3	0.01	1.4		0.809229	2.01786
5.01333	6.35			3	4.85	1.42667	4.95	0.64	1.45	0.325333	4.15	0.168	4.25	0.0106667	-2.65		0.812332	2.41195
5.04	5.9			3.01333	4.9	1.43333	4.7	0.643333	1.35	0.327333	4.95	0.169333	2.1	0.0113333	-8.1		0.815435	2.8309
5.06667	4.05			3.02667	3.5	1.44	4	0.646667	2.3	0.329333	5.15	0.170667	-0.35	0.012	-12.1		0.818539	3.26404
5.09333	6			3.04	2.45	1.44667	3.7	0.65	4.15	0.331333	4.65	0.172	-1.7	0.0126667	-14.95		0.821642	3.70048
5.12	6.3			3.05333	2.95	1.45333	3.4	0.653333	5.25	0.333333	4.1	0.173333	-3.4	0.0133333	-14.7		0.824745	4.12936
5.14667	5.25			3.06667	3	1.46	2.7	0.656667	4.75	0.335333	4.25	0.174667	-3.6	0.014	-12.3		0.827848	4.53999
5.17333	5.95			3.08	3.3	1.46667	1.4	0.66	4.35	0.337333	2.1	0.176	-3.15	0.0146667	-8.8		0.830951	4.92212
5.2	7.25			3.09333	3.5	1.47333	1.45	0.663333	3.55	0.339333	0.25	0.177333	-2.45	0.0153333	-3.6		0.834054	5.26613
5.22667	6.35			3.10667	2.35	1.48	2.1	0.666667	3.35	0.341333	0.2	0.178667	-0.95	0.016	2		0.837157	5.5632
5.25333	5.7			3.12	2.3	1.48667	2.3	0.67	2.8	0.343333	-0.9	0.18	1.35	0.0166667	8.6		0.84026	5.80547
5.28	5.25			3.13333	1.75	1.49333	1.6	0.673333	1.65	0.345333	-2.3	0.181333	2.9	0.0173333	14.2		0.843363	5.98623
5.30667	6.45			3.14667	1.4	1.5	1.2	0.676667	1.4	0.347333	-3.95	0.182667	4.05	0.018	17.3		0.846466	6.10002
5.33333	5.7			3.16	1.75	1.50667	1.8	0.68	0.35	0.349333	-5.35	0.184	4.95	0.0186667	19.2		0.84957	6.14269
5.36	6.3			3.17333	2.35	1.51333	2.55	0.683333	-0.05	0.351333	-4.7	0.185333	4.65	0.0193333	20.55		0.852673	6.11158
5.38667	5.7			3.18667	3.1	1.52	3.2	0.686667	-1.45	0.353333	-3.55	0.186667	4.05	0.02	23.05		0.855776	6.00546
				3.2	2.45	1.52667	4.4	0.69	-2.2	0.355333	-2.45	0.188	2.75	0.0206667	20.95		0.858879	5.8246
				3.21333	2.8	1.53333	4.6	0.693333	-2.65	0.357333	-0.8	0.189333	0.75	0.0213333	12.15		0.861982	5.57075
				3.22667	3.4	1.54	5.85	0.696667	-3	0.359333	-0.4	0.190667	0.6	0.022	5.7		0.865085	5.24711
				3.24	3.2	1.54667	5.7	0.7	-3.45	0.361333	1.9	0.192	1.6	0.0226667	3.6		0.868188	4.85825
				3.25333	4.55	1.55333	5	0.703333	-2.8	0.363333	3.6	0.193333	1.4	0.0233333	3.55		0.871291	4.41002
				3.26667	5.65	1.56	5.2	0.706667	-1.9	0.365333	4.6	0.194667	1.2	0.024	5.65		0.874394	3.90943
				3.28	4.45	1.56667	6	0.71	-0.8	0.367333	5.25	0.196	2.45	0.0246667	7.55		0.877497	3.36452
				3.29333	3.1	1.57333	5	0.713333	0.95	0.369333	6.2	0.197333	3.7	0.0253333	11.15		0.880601	2.78421
				3.30667	2.85	1.58	4.1	0.716667	1.45	0.371333	5.85	0.198667	4.25	0.026	13.65		0.883704	2.17811
				3.32	2.8	1.58667	2.9	0.72	1.65	0.373333	4.95	0.2	5.5	0.0266667	15.4		0.886807	1.55635
				3.33333	1.8	1.59333	1.95	0.723333	2.45	0.375333	3.95	0.201333	7.55	0.0273333	15.25		0.88991	0.92937
				3.34667	0.5	1.6	2.85	0.726667	3.75	0.377333	1.85	0.202667	8.5	0.028	13.6		0.893013	0.30773
				3.36	1.1	1.60667	1.4	0.73	4.95	0.379333	0.35	0.204	7.45	0.0286667	9.55		0.896116	-0.29807
				3.37333	1.2	1.61333	0	0.733333	5.15	0.381333	0.1	0.205333	6	0.0293333	3.75		0.899219	-0.87782
				3.38667	1.85	1.62	-0.1	0.736667	4.6	0.383333	-0.25	0.206667	4.75	0.03	-1.55		0.902322	-1.42177
				3.4	2.55	1.62667	0.6	0.74	4.3	0.385333	-0.9	0.208	3.2	0.0306667	-6.15		0.905425	-1.92082
				3.41333	3	1.63333	0.95	0.743333	4.6	0.387333	-0.7	0.209333	1.95	0.0313333	-10.25		0.908529	-2.36668
				3.42667	3.3	1.64	0.55	0.746667	4.65	0.389333	0.15	0.210667	1.75	0.032	-12.65		0.911632	-2.75201
				3.44	1.75	1.64667	0.5	0.75	4.45	0.391333	1.65	0.212	1.1	0.0326667	-10.95		0.914735	-3.07057
				3.45333	1.4	1.65333	1.2	0.753333	3.1	0.393333	3.25	0.213333	0.5	0.0333333	-9.5		0.917838	-3.31735
				3.46667	3	1.66	1.95	0.756667	2.45	0.395333	4.25	0.214667	0.25	0.034	-7.25		0.920941	-3.48858
				3.48	3.9	1.66667	3.35	0.76	1.75	0.397333	6.2	0.216	0.45	0.0346667	-4.55		0.924044	-3.58188
				3.49333	4.3	1.67333	3.15	0.763333	0.35	0.399333	6.55	0.217333	2.25	0.0353333	-0.45		0.927147	-3.59625
				3.50667	3.65	1.68	3.25	0.766667	-0.05	0.401333	6.75	0.218667	4.6	0.036	2.65		0.93025	-3.53206
				3.52	3.25	1.68667	3.95	0.77	0.25	0.403333	6.6	0.22	5.85	0.0366667	3.7		0.933353	-3.3911
				3.53333	3.1	1.69333	3.95	0.773333	0	0.405333	7	0.221333	5.55	0.0373333	3.55		0.936456	-3.17646
				3.54667	3.8	1.7	3.9	0.776667	0.15	0.407333	7.05	0.222667	4.75	0.038	2.55		0.93956	-2.89252
				3.56	4.35	1.70667	3.7	0.78	0.5	0.409333	6.45	0.224	2.85	0.0386667	0		0.942663	-2.54481
				3.57333	4.75	1.71333	3.35	0.783333	1.55	0.411333	5.05	0.225333	1.35	0.0393333	-2.3		0.945766	-2.13997
				3.58667	4.25	1.72	2.8	0.786667	2.3	0.413333	3.55	0.226667	0.4	0.04	-3.4		0.948869	-1.68551
				3.6	3	1.72667	1.8	0.79	3.4	0.415333	2.1	0.228	-0.45	0.0406667	-4.1		0.951972	-1.18979
				3.61333	2.45	1.73333	2.05	0.793333	4.1	0.417333	1.3	0.229333	-1.45	0.0413333	-4.1		0.955075	-0.66174
				3.62667	2.55	1.74	0.7	0.796667	5	0.419333	0	0.230667	-0.85	0.042	-2.3		0.958178	-0.11076
				3.64	1.85	1.74667	1.3	0.8	5.35	0.421333	-1.45	0.232	-0.25	0.0426667	0.9		0.961281	0.45348
				3.65333	2.15	1.75333	0	0.803333	6.05	0.423333	-0.95	0.233333	0.25	0.0433333	5.4		0.964384	1.02121
				3.66667	3.25	1.76	0.55	0.806667	6.75	0.425333	0.05	0.234667	1.4	0.044	8.9		0.967487	1.58277
				3.68	3.7	1.76667	1.75	0.81	6.55	0.427333	-0.15	0.236	2.7	0.0446667	12.75		0.970591	2.12876
				3.69333	2.6	1.77333	1	0.813333	6.05	0.429333	0.35	0.237333	3.4	0.0453333	14.4		0.973694	2.65025
				3.70667	1.95	1.78	1.2	0.816667	4.85	0.431333	2	0.238667	4.1	0.046	15.6		0.976797	3.13889
				3.72	2.6	1.78667	1.8	0.82	4.15	0.433333	2.35	0.24	4.6	0.0466667	15.3		0.9799	3.5871
				3.73333	3	1.79333	2.65	0.823333	3.35	0.435333	3.85	0.241333	3.85	0.0473333	12.6		0.983003	3.98818
				3.74667	3.6	1.8	1.95	0.826667	2.35	0.437333	5.5	0.242667	2.8	0.048	9.25		0.986106	4.33647
				3.76	3.65	1.80667	2.2	0.83	1.95	0.439333	5.2	0.244	1.85	0.0486667	6.45		0.989209	4.62736
				3.77333	4.3	1.81333	3.15	0.833333	0.75	0.441333	4.75	0.245333	0.45	0.0493333	3.85		0.992312	4.85747
				3.78667	6.1	1.82	3.15	0.836667	0.55	0.443333	4.25	0.246667	0	0.05	2.35		0.995415	5.0246
				3.8	5.15	1.82667	3.9	0.84	0.5	0.445333	2.95	0.248	0.8	0.0506667	0.85		0.998519	5.12784
				3.81333	3.5	1.83333	4.05	0.843333	-0.3	0.447333	2.65	0.249333	1.5	0.0513333	1		1.00162	5.1675
				3.82667	2.65	1.84	4.35	0.846667	-0.05	0.449333	1.6	0.250667	1.2	0.052	2.8		1.00472	5.14515
				3.84	4.05	1.84667	2.9	0.85	0.1	0.451333	0.45	0.252	3.15	0.0526667	4.35		1.00783	5.06354
				3.85333	2.55	1.85333	2.1	0.853333	0.4	0.453333	-0.45	0.253333	4.75	0.0533333	7.1		1.01093	4.92654
				3.86667	2.35	1.86	3.9	0.856667	1	0.455333	-1.25	0.254667	5.6	0.054	8.3		1.01403	4.73906
				3.88	3.15	1.86667	3.55	0.86	1.45	0.457333	-1.6	0.256	6.35	0.0546667	7.2		1.01714	4.50694
				3.89333	2.45	1.87333	2.85	0.863333	2.75	0.459333	-1.85	0.257333	6	0.0553333	6.3		1.02024	4.2368
				3.90667	1.2	1.88	3.25	0.866667	3.15	0.461333	-1.45	0.258667	5.8	0.056	4.95		1.02334	3.93595
				3.92	2.15	1.88667	1.8	0.87	3.2	0.463333	-0.3	0.26	5.5	0.0566667	2.1		1.02645	3.6122
				3.93333	2.9	1.89333	1.05	0.873333	3.95	0.465333	0.7	0.261333	4.7	0.0573333	-0.9		1.02955	3.27374
				3.94667	3.4	1.9	2.55	0.876667	5.5	0.467333	2.65	0.262667	3.4	0.058	-4.15		1.03265	2.92894
				3.96	2.6	1.90667	3.35	0.88	4.95	0.469333	3.25	0.264	2.3	0.0586667	-6.7		1.03576	2.58618
				3.97333	1.95	1.91333	1.85	0.883333	4.2	0.471333	3.35	0.265333	1.95	0.0593333	-7.7		1.03886	2.25374
				3.98667	3.4	1.92	2.3	0.886667	3.9	0.473333	3.45	0.266667	0.85	0.06	-7.25		1.04196	1.93958
				4	3.05	1.92667	3.5	0.89	3.45	0.475333	4	0.268	0.5	0.0606667	-6.1		1.04507	1.65121
				4.01333	3.05	1.93333	2.55	0.893333	2.05	0.477333	4.25	0.269333	2	0.0613333	-3.7		1.04817	1.39556
				4.02667	3.6	1.94	3	0.896667	1.2	0.479333	4.5	0.270667	3.55	0.062	-1.05		1.05127	1.1788
				4.04	4.1	1.94667	3.9	0.9	0.65	0.481333	4.45	0.272	3.8	0.0626667	0.7		1.05437	1.0063
				4.05333	3.55	1.95333	3.05	0.903333	0.55	0.483333	5	0.273333	3.8	0.0633333	2.65		1.05748	0.88246
				4.06667	3.2	1.96	3.35	0.906667	-0.05	0.485333	3.8	0.274667	4.5	0.064	5		1.06058	0.81066
				4.08	4.65	1.96667	4.2	0.91	0	0.487333	2.65	0.276	4.7	0.0646667	5.4		1.06368	0.79321
				4.09333	3.85	1.97333	3	0.913333	0	0.489333	0.65	0.277333	3.9	0.0653333	4.05		1.06679	0.8313
				4.10667	3.5	1.98	2.8	0.916667	-0.45	0.491333	0.15	0.278667	2.25	0.066	2.3		1.06989	0.92497
				4.12	3.3	1.98667	4.5	0.92	-0.1	0.493333	-0.55	0.28	1.4	0.0666667	0		1.07299	1.07314
				4.13333	3.9	1.99333	3.55	0.923333	0.2	0.495333	-0.1	0.281333	1.25	0.0673333	-1.2		1.0761	1.27362
				4.14667	3.7	2	3.3	0.926667	0.8	0.497333	1.2	0.282667	0.1	0.068	-1.3		1.0792	1.52316
				4.16	1.4	2.00667	3.8	0.93	1.15	0.499333	1.75	0.284	-0.7	0.0686667	-1.2		1.0823	1.81753
				4.17333	1.1	2.01333	2.45	0.933333	1.75	0.501333	2.1	0.285333	0	0.0693333	-0.8		1.08541	2.1516
				4.18667	2.8	2.02	1.4	0.936667	3.55	0.503333	3.2	0.286667	0.75	0.07	0.6		1.08851	2.51943
				4.2	2.4	2.02667	0.95	0.94	4.4	0.505333	4.6	0.288	1.05	0.0706667	5.3		1.09161	2.91442
				4.21333	2.75	2.03333	1.15	0.943333	4.05	0.507333	4.75	0.289333	2	0.0713333	8.05		1.09471	3.3294
				4.22667	1.65	2.04	1.65	0.946667	4.9	0.509333	4.2	0.290667	4.05	0.072	9.35		1.09782	3.7568
				4.24	2.15	2.04667	1.65	0.95	5.45	0.511333	4.4	0.292	5.1	0.0726667	10.5		1.10092	4.18878
				4.25333	2.8	2.05333	0.85	0.953333	5.5	0.513333	4.95	0.293333	4.6	0.0733333	11.6		1.10402	4.6174
				4.26667	3.3	2.06	1.05	0.956667	5.55	0.515333	5.3	0.294667	3.4	0.074	10.4		1.10713	5.03475
				4.28	2.9	2.06667	1.4	0.96	4.5	0.517333	4.75	0.296	2.85	0.0746667	8.5		1.11023	5.43313
				4.29333	2.3	2.07333	2.65	0.963333	3.55	0.519333	3.7	0.297333	1.9	0.0753333	7.5		1.11333	5.80515
				4.30667	3.4	2.08	3	0.966667	3.55	0.521333	3.35	0.298667	1.6	0.076	5.4		1.11644	6.14392
				4.32	4.25	2.08667	3.65	0.97	3.55	0.523333	2.55	0.3	1.95	0.0766667	3.05		1.11954	6.44313
				4.33333	4.3	2.09333	2.7	0.973333	3.1	0.525333	1.65	0.301333	2.35	0.0773333	1.35		1.12264	6.69722
				4.34667	4.15	2.1	2.8	0.976667	1.35	0.527333	1.45	0.302667	2.65	0.078	1.4		1.12575	6.90144
				4.36	3.05	2.10667	2.8	0.98	-0.05	0.529333	0.2	0.304	2.45	0.0786667	1.6		1.12885	7.05193
				4.37333	3	2.11333	3.75	0.983333	0.85	0.531333	0	0.305333	2.2	0.0793333	1.65		1.13195	7.14583
				4.38667	3.8	2.12	3	0.986667	2.2	0.533333	-0.65	0.306667	3	0.08	1.75		1.13506	7.18131
				4.4	3.2	2.12667	3.15	0.99	1.75	0.535333	0.1	0.308	4.55	0.0806667	2.45		1.13816	7.15758
				4.41333	2.25	2.13333	3.8	0.993333	1.7	0.537333	0.65	0.309333	4.55	0.0813333	4.6		1.14126	7.07491
				4.42667	1.9	2.14	2.65	0.996667	1.85	0.539333	1	0.310667	3.7	0.082	5.9		1.14436	6.93464
				4.44	2.3	2.14667	2.3	1	2.65	0.541333	1.2	0.312	4.25	0.0826667	5.05		1.14747	6.73912
				4.45333	2.85	2.15333	2.25	1.00333	2.6	0.543333	3.35	0.313333	5.05	0.0833333	4.9		1.15057	6.49167
				4.46667	3.05	2.16	2.15	1.00667	3.35	0.545333	3.9	0.314667	3.9	0.084	3.9		1.15367	6.19652
				4.48	4.25	2.16667	2.85	1.01	4.05	0.547333	3.55	0.316	2.4	0.0846667	1.75		1.15678	5.85873
				4.49333	3.25	2.17333	1.35	1.01333	4.35	0.549333	4.4	0.317333	1.85	0.0853333	-1.1		1.15988	5.48405
				4.50667	2.3	2.18	1.05	1.01667	4.65	0.551333	3.6	0.318667	1.6	0.086	-3.05		1.16298	5.07887
				4.52	2.4	2.18667	0.75	1.02	4.8	0.553333	2.3	0.32	1.3	0.0866667	-3.05		1.16609	4.65006
				4.53333	2.5	2.19333	1.4	1.02333	4.4	0.555333	1.85	0.321333	1.45	0.0873333	-2.2		1.16919	4.20482
				4.54667	3.35	2.2	2.2	1.02667	4.75	0.557333	2.3	0.322667	2.1	0.088	-2.05		1.17229	3.75058
				4.56	3.75	2.20667	2.15	1.03	4.4	0.559333	1.6	0.324	3	0.0886667	-1.1		1.1754	3.29487
				4.57333	3.45	2.21333	2.7	1.03333	4	0.561333	1.05	0.325333	2.8	0.0893333	0.9		1.1785	2.84514
				4.58667	3.55	2.22	2.55	1.03667	4.05	0.563333	0.65	0.326667	3.65	0.09	2.3		1.1816	2.40863
				4.6	1.6	2.22667	3.35	1.04	2.9	0.565333	1.05	0.328	4.3	0.0906667	3.55		1.1847	1.99226
				4.61333	3.3	2.23333	4	1.04333	2	0.567333	1	0.329333	3.9	0.0913333	4.95		1.18781	1.60249
				4.62667	3.35	2.24	2.75	1.04667	2.3	0.569333	0.5	0.330667	4.05	0.092	4.4		1.19091	1.24521
				4.64	3.5	2.24667	2.95	1.05	1.2	0.571333	0.7	0.332	3.75	0.0926667	4.35		1.19401	0.92564
				4.65333	3.75	2.25333	3.8	1.05333	0.5	0.573333	2.1	0.333333	3.35	0.0933333	4.05		1.19712	0.64822
				4.66667	4.2	2.26	4.15	1.05667	0.45	0.575333	2.3	0.334667	2.65	0.094	2.65		1.20022	0.41654
				4.68	3.4	2.26667	3.4	1.06	0.15	0.577333	1.9	0.336	1.35	0.0946667	1.1		1.20332	0.23331
				4.69333	2.1	2.27333	2.5	1.06333	0.65	0.579333	3	0.337333	1.2	0.0953333	0.7		1.20643	0.10029
				4.70667	1.1	2.28	2.8	1.06667	1.95	0.581333	3.5	0.338667	1	0.096	0.2		1.20953	0.01828
				4.72	2.85	2.28667	2.1	1.07	1.55	0.583333	4.1	0.34	1.15	0.0966667	0.5		1.21263	-0.01288
				4.73333	3	2.29333	1.75	1.07333	1.05	0.585333	3.9	0.341333	1.45	0.0973333	1.5		1.21574	0.00567
				4.74667	2.75	2.3	1.8	1.07667	1.3	0.587333	3.25	0.342667	2	0.098	3.25		1.21884	0.0719
				4.76	2.65	2.30667	1.6	1.08	1.65	0.589333	3.4	0.344	2.9	0.0986667	5.3		1.22194	0.18289
				4.77333	2.3	2.31333	2.55	1.08333	1.95	0.591333	3.75	0.345333	3.05	0.0993333	6.35		1.22505	0.33493
				4.78667	2.3	2.32	2.1	1.08667	2.65	0.593333	3.55	0.346667	3.6	0.1	7.35		1.22815	0.52357
				4.8	3.15	2.32667	1.9	1.09	3.3	0.595333	2.85	0.348	3.65	0.100667	7.95		1.23125	0.74374
				4.81333	3.3	2.33333	1.4	1.09333	3.3	0.597333	3	0.349333	2.6	0.101333	7.8		1.23435	0.98984
				4.82667	2.75	2.34	0.95	1.09667	2.95	0.599333	1.8	0.350667	1.9	0.102	7.55		1.23746	1.25586
				4.84	2.1	2.34667	2.3	1.1	4.6	0.601333	0.4	0.352	1.4	0.102667	6.6		1.24056	1.53548
				4.85333	3.95	2.35333	2.25	1.10333	3.55	0.603333	1.4	0.353333	1.6	0.103333	4.6		1.24366	1.82225
				4.86667	4.35	2.36	2.9	1.10667	2	0.605333	1.6	0.354667	1.2	0.104	1.75		1.24677	2.10964
				4.88	3.45	2.36667	3.5	1.11	1.85	0.607333	1.6	0.356	1.4	0.104667	1.2		1.24987	2.39122
				4.89333	3.55	2.37333	4.35	1.11333	2.25	0.609333	2.65	0.357333	1.4	0.105333	1.75		1.25297	2.66079
				4.90667	3.6	2.38	4	1.11667	2.45	0.611333	3	0.358667	1.25	0.106	2.7		1.25608	2.91245
				4.92	3.65	2.38667	2.95	1.12	1.55	0.613333	2.2	0.36	2.1	0.106667	3		1.25918	3.14076
				4.93333	3.15	2.39333	3.7	1.12333	0.75	0.615333	2.8	0.361333	2.7	0.107333	2.7		1.26228	3.34082
				4.94667	1.85	2.4	4.9	1.12667	1	0.617333	4.05	0.362667	3	0.108	3.55		1.26539	3.50835
				4.96	0.9	2.40667	4.9	1.13	0.45	0.619333	3.9	0.364	3.3	0.108667	4.5		1.26849	3.63979
				4.97333	1.5	2.41333	3.6	1.13333	0.85	0.621333	3.7	0.365333	2.8	0.109333	4.95		1.27159	3.73237
				4.98667	2.4	2.42	2.95	1.13667	0.55	0.623333	3.05	0.366667	3.4	0.11	4.2		1.27469	3.78411
				5	2.6	2.42667	3.75	1.14	0.8	0.625333	2.8	0.368	3.55	0.110667	3.6		1.2778	3.79391
				5.01333	3.55	2.43333	2.9	1.14333	2	0.627333	3.05	0.369333	2.55	0.111333	3.15		1.2809	3.76153
				5.02667	3.9	2.44	1.85	1.14667	1.95	0.629333	2.9	0.370667	1.8	0.112	2.5		1.284	3.68759
				5.04	3.5	2.44667	2.05	1.15	1.75	0.631333	2.1	0.372	1.45	0.112667	0.85		1.28711	3.57358
				5.05333	2.7	2.45333	2.3	1.15333	2.8	0.633333	1.95	0.373333	1.05	0.113333	-0.6		1.29021	3.42179
				5.06667	3.55	2.46	2.65	1.15667	3.6	0.635333	1.3	0.374667	1	0.114	-0.85		1.29331	3.23526
				5.08	3.8	2.46667	1.9	1.16	4.7	0.637333	1.2	0.376	1.9	0.114667	-0.9		1.29642	3.01776
				5.09333	3.7	2.47333	1.75	1.16333	4.65	0.639333	0.85	0.377333	2.05	0.115333	-1.1		1.29952	2.77365
				5.10667	2.95	2.48	3	1.16667	5.25	0.641333	0	0.378667	2.65	0.116	-1.25		1.30262	2.50786
				5.12	2.6	2.48667	3	1.17	5.6	0.643333	0.5	0.38	3.4	0.116667	0.15		1.30573	2.22572
				5.13333	2.9	2.49333	2.45	1.17333	4.45	0.645333	1.25	0.381333	4	0.117333	1.95		1.30883	1.9329
				5.14667	3	2.5	3.9	1.17667	4.55	0.647333	1.25	0.382667	4.6	0.118	4.05		1.31193	1.6353
				5.16	3.3	2.50667	3.15	1.18	4.25	0.649333	1.45	0.384	3.65	0.118667	4.75		1.31504	1.3389
				5.17333	3.95	2.51333	3.05	1.18333	1.9	0.651333	2.4	0.385333	3.55	0.119333	3.9		1.31814	1.04968
				5.18667	3.95	2.52	3.15	1.18667	1.45	0.653333	2.7	0.386667	3.3	0.12	3		1.32124	0.77349
				5.2	3.35	2.52667	2.65	1.19	2.15	0.655333	3.55	0.388	2.5	0.120667	2.05		1.32434	0.51592
				5.21333	2.8	2.53333	2.8	1.19333	1.75	0.657333	3.55	0.389333	1.85	0.121333	1.55		1.32745	0.28225
				5.22667	2.7	2.54	3.15	1.19667	1.65	0.659333	3.25	0.390667	2.15	0.122	1.05		1.33055	0.07726
				5.24	2.5	2.54667	2.45	1.2	1.6	0.661333	3.2	0.392	1.85	0.122667	0.05		1.33365	-0.09476
				5.25333	0.85	2.55333	2.7	1.20333	1.1	0.663333	3.65	0.393333	0.85	0.123333	0.05		1.33676	-0.23018
				5.26667	2.1	2.56	3	1.20667	1.6	0.665333	2.85	0.394667	0.5	0.124	0.7		1.33986	-0.32602
				5.28	2.1	2.56667	2.45	1.21	2	0.667333	1.4	0.396	1.1	0.124667	1		1.34296	-0.38005
				5.29333	2.1	2.57333	2.6	1.21333	2.5	0.669333	2.1	0.397333	2.45	0.125333	2.3		1.34607	-0.39082
				5.30667	2.85	2.58	2.65	1.21667	2.6	0.671333	1.1	0.398667	3.35	0.126	3.95		1.34917	-0.35768
				5.32	3.4	2.58667	1.2	1.22	2.4	0.673333	0.35	0.4	3.4	0.126667	6		1.35227	-0.28079
				5.33333	4.25	2.59333	1.6	1.22333	3.15	0.675333	0.65	0.401333	3.2	0.127333	6.45		1.35538	-0.16112
				5.34667	4.45	2.6	3.05	1.22667	3.8	0.677333	1	0.402667	3.55	0.128	6.7		1.35848	-0.00041
				5.36	3.4	2.60667	2.75	1.23	3.15	0.679333	1.6	0.404	3.35	0.128667	7.2		1.36158	0.19886
				5.37333	3.1	2.61333	1.95	1.23333	3.35	0.681333	2.5	0.405333	2.7	0.129333	6.65		1.36468	0.4335
				5.38667	2.3	2.62	1.95	1.23667	4.15	0.683333	2.55	0.406667	2.25	0.13	5.1		1.36779	0.6997
						2.62667	1.85	1.24	4.35	0.685333	1.8	0.408	1.25	0.130667	4.05		1.37089	0.99308
						2.63333	3.2	1.24333	3.95	0.687333	1.75	0.409333	1.05	0.131333	3.35		1.37399	1.30882
						2.64	3.1	1.24667	4.05	0.689333	2.8	0.410667	0.95	0.132	1.85		1.3771	1.64168
						2.64667	3.15	1.25	3.75	0.691333	4.6	0.412	1.05	0.132667	1.4		1.3802	1.98617
						2.65333	3.15	1.25333	3.15	0.693333	3.9	0.413333	1.6	0.133333	1.6		1.3833	2.33663
						2.66	4.1	1.25667	2.1	0.695333	3	0.414667	1.4	0.134	1.5		1.38641	2.6873
						2.66667	1.75	1.26	2.15	0.697333	3	0.416	2.05	0.134667	0.75		1.38951	3.03248
						2.67333	2.7	1.26333	1.95	0.699333	3	0.417333	3.05	0.135333	2.2		1.39261	3.36663
						2.68	3	1.26667	2.3	0.701333	3.15	0.418667	3.9	0.136	3.55		1.39572	3.68443
						2.68667	3.1	1.27	1.95	0.703333	3	0.42	3.25	0.136667	4.05		1.39882	3.98091
						2.69333	3.55	1.27333	1.3	0.705333	1.4	0.421333	2.65	0.137333	4.35		1.40192	4.25155
						2.7	2.5	1.27667	1.55	0.707333	1.05	0.422667	2.8	0.138	3.45		1.40502	4.49232
						2.70667	1.85	1.28	0.95	0.709333	1.85	0.424	2.85	0.138667	3.2		1.40813	4.69978
						2.71333	2.3	1.28333	0	0.711333	1.3	0.425333	2.1	0.139333	2.1		1.41123	4.87115
						2.72	2.8	1.28667	0.65	0.713333	1.25	0.426667	1.7	0.14	1.15		1.41433	5.0043
						2.72667	2.5	1.29	0.85	0.715333	1.65	0.428	1.45	0.140667	1.2		1.41744	5.09786
						2.73333	2.1	1.29333	1.1	0.717333	1.8	0.429333	1.25	0.141333	-0.15		1.42054	5.15118
						2.74	2.3	1.29667	1.95	0.719333	2.2	0.430667	1.4	0.142	-0.9		1.42364	5.16435
						2.74667	3.15	1.3	2.55	0.721333	2.3	0.432	1.4	0.142667	0		1.42675	5.1382
						2.75333	3.9	1.30333	2.8	0.723333	3	0.433333	2.55	0.143333	0.95		1.42985	5.07428
						2.76	3.15	1.30667	3.55	0.725333	2.8	0.434667	2.85	0.144	1.55		1.43295	4.97479
						2.76667	3	1.31	3.4	0.727333	2.1	0.436	3.15	0.144667	2.6		1.43606	4.84257
						2.77333	3.05	1.31333	3.3	0.729333	2.75	0.437333	3	0.145333	2.35		1.43916	4.68103
						2.78	3.9	1.31667	3.15	0.731333	2.45	0.438667	3.5	0.146	2.75		1.44226	4.49407
						2.78667	3.65	1.32	2.6	0.733333	3.1	0.44	3.9	0.146667	4.1		1.44537	4.28599
						2.79333	2.9	1.32333	2.15	0.735333	3.1	0.441333	4.05	0.147333	3.35		1.44847	4.06143
						2.8	3.6	1.32667	2.25	0.737333	2.1	0.442667	3.2	0.148	1.75		1.45157	3.82528
						2.80667	3.3	1.33	2.15	0.739333	0.95	0.444	2.25	0.148667	1.95		1.45467	3.58253
						2.81333	3.55	1.33333	2.3	0.741333	1.6	0.445333	1.25	0.149333	1.75		1.45778	3.33827
						2.82	2.3	1.33667	1.85	0.743333	1.25	0.446667	1.3	0.15	1.05		1.46088	3.09748
						2.82667	2.3	1.34	1.75	0.745333	-0.15	0.448	1.4	0.150667	0.75		1.46398	2.86502
						2.83333	3	1.34333	1.25	0.747333	1.05	0.449333	2.45	0.151333	1.45		1.46709	2.64551
						2.84	3	1.34667	1.45	0.749333	0.8	0.450667	2.95	0.152	2.1		1.47019	2.44323
						2.84667	2.8	1.35	1.15	0.751333	0	0.452	2.1	0.152667	2.6		1.47329	2.26206
						2.85333	2.15	1.35333	0.7	0.753333	0.7	0.453333	3	0.153333	3.55		1.4764	2.10539
						2.86	2.05	1.35667	2.1	0.755333	1.75	0.454667	2.85	0.154	4.6		1.4795	1.9761
						2.86667	2.45	1.36	2.5	0.757333	1.75	0.456	2.35	0.154667	4.95		1.4826	1.87646
						2.87333	2	1.36333	1.95	0.759333	2.35	0.457333	2.5	0.155333	4.95		1.48571	1.80811
						2.88	1.55	1.36667	1.85	0.761333	2.8	0.458667	2.45	0.156	5.3		1.48881	1.77204
						2.88667	1.45	1.37	2.1	0.763333	3.65	0.46	1.55	0.156667	4.75		1.49191	1.76859
						2.89333	1.95	1.37333	3.35	0.765333	3.3	0.461333	1.05	0.157333	3.5		1.49501	1.79742
						2.9	0.95	1.37667	3.3	0.767333	2.95	0.462667	2.1	0.158	2.55		1.49812	1.85754
						2.90667	1.8	1.38	2.65	0.769333	3.3	0.464	2.95	0.158667	2.1		1.50122	1.94733
						2.91333	2.75	1.38333	3	0.771333	3.15	0.465333	1.95	0.159333	2.8		1.50432	2.06457
						2.92	2.45	1.38667	4.05	0.773333	2.3	0.466667	1.25	0.16	2.65		1.50743	2.2065
						2.92667	2.8	1.39	5.3	0.775333	2.3	0.468	2.45	0.160667	3.3		1.51053	2.3699
						2.93333	2.15	1.39333	4.25	0.777333	2.55	0.469333	3.2	0.161333	3.9		1.51363	2.55109
						2.94	3.45	1.39667	3.2	0.779333	2.1	0.470667	3	0.162	2.8		1.51674	2.74608
						2.94667	3.95	1.4	1.8	0.781333	1.1	0.472	2.35	0.162667	3.7		1.51984	2.95059
						2.95333	3.1	1.40333	2.15	0.783333	0.65	0.473333	1.9	0.163333	5.2		1.52294	3.16017
						2.96	3.45	1.40667	2.1	0.785333	1.5	0.474667	2.05	0.164	5.15		1.52605	3.37028
						2.96667	2.1	1.41	0.7	0.787333	1.95	0.476	2.8	0.164667	5.25		1.52915	3.57639
						2.97333	2.35	1.41333	0.6	0.789333	2.2	0.477333	2.8	0.165333	4.55		1.53225	3.77404
						2.98	1	1.41667	1.1	0.791333	2.9	0.478667	1.8	0.166	3.35		1.53536	3.95894
						2.98667	1.25	1.42	1.55	0.793333	3	0.48	2.1	0.166667	3		1.53846	4.12707
						2.99333	1.6	1.42333	1.25	0.795333	2.85	0.481333	1.8	0.167333	2.7		1.54156	4.27473
						3	1.2	1.42667	1.85	0.797333	2.45	0.482667	1.95	0.168	2.25		1.54466	4.39863
						3.00667	1.45	1.43	3.1	0.799333	2.95	0.484	3.15	0.168667	1.8		1.54777	4.49592
						3.01333	1.25	1.43333	3.2	0.801333	3.7	0.485333	3.85	0.169333	1.25		1.55087	4.56429
						3.02	2.05	1.43667	2.8	0.803333	3.45	0.486667	2.8	0.17	1.05		1.55397	4.60199
						3.02667	2.25	1.44	2.65	0.805333	3.15	0.488	2.85	0.170667	1.6		1.55708	4.60782
						3.03333	1.95	1.44333	3	0.807333	3.65	0.489333	3	0.171333	2.1		1.56018	4.58124
						3.04	2.35	1.44667	4.25	0.809333	3.5	0.490667	2.8	0.172	2.6		1.56328	4.52229
						3.04667	2.95	1.45	3.55	0.811333	1.8	0.492	3.25	0.172667	2.7		1.56639	4.43163
						3.05333	2.95	1.45333	3.4	0.813333	1.75	0.493333	4.05	0.173333	3.05		1.56949	4.31054
						3.06	2.8	1.45667	4.25	0.815333	2.4	0.494667	4.4	0.174	2.85		1.57259	4.16083
						3.06667	2.45	1.46	3.55	0.817333	1.9	0.496	2.5	0.174667	2.45		1.5757	3.98487
						3.07333	2.8	1.46333	3.35	0.819333	1.05	0.497333	1.5	0.175333	1.7		1.5788	3.78552
						3.08	3.9	1.46667	2.25	0.821333	0.85	0.498667	2.3	0.176	1.9		1.5819	3.56605
						3.08667	4.25	1.47	2.3	0.823333	0.35	0.5	2.75	0.176667	2.4		1.585	3.33011
						3.09333	3.7	1.47333	2.55	0.825333	0.75	0.501333	2.3	0.177333	2.15		1.58811	3.08165
						3.1	4.15	1.47667	2.6	0.827333	2.1	0.502667	2.25	0.178	1.25		1.59121	2.82482
						3.10667	3.5	1.48	1.95	0.829333	3.95	0.504	2.15	0.178667	0.85		1.59431	2.56393
						3.11333	2.6	1.48333	1.25	0.831333	3.3	0.505333	2.3	0.179333	2.15		1.59742	2.30333
						3.12	3.15	1.48667	1.75	0.833333	2.85	0.506667	2.35	0.18	3		1.60052	2.04737
						3.12667	2.45	1.49	1.25	0.835333	3.4	0.508	1.95	0.180667	3.4		1.60362	1.80028
						3.13333	2.2	1.49333	0.6	0.837333	2.45	0.509333	1.8	0.181333	4.7		1.60673	1.56611
						3.14	3.2	1.49667	0.9	0.839333	2.4	0.510667	2.2	0.182	4.35		1.60983	1.34865
						3.14667	3.45	1.5	1.4	0.841333	2.7	0.512	3.35	0.182667	4.25		1.61293	1.15138
						3.15333	2.55	1.50333	1.75	0.843333	2.4	0.513333	3	0.183333	4.6		1.61604	0.97739
						3.16	2.3	1.50667	1.55	0.845333	2.95	0.514667	3.15	0.184	5		1.61914	0.8293
						3.16667	2	1.51	2.1	0.847333	2.95	0.516	2.65	0.184667	4.9		1.62224	0.70928
						3.17333	1.5	1.51333	3.1	0.849333	2.45	0.517333	1.6	0.185333	4		1.62535	0.61895
						3.18	2.8	1.51667	3	0.851333	2.45	0.518667	2.05	0.186	3.05		1.62845	0.55938
						3.18667	2.9	1.52	3.15	0.853333	2.45	0.52	1.95	0.186667	2.3		1.63155	0.53111
						3.19333	2.15	1.52333	3.25	0.855333	1.9	0.521333	2.2	0.187333	2.4		1.63465	0.53405
						3.2	3.35	1.52667	2.7	0.857333	1.25	0.522667	2.3	0.188	2.5		1.63776	0.5676
						3.20667	3.55	1.53	2.35	0.859333	1.55	0.524	1.6	0.188667	2.9		1.64086	0.63059
						3.21333	2.75	1.53333	3.8	0.861333	1.7	0.525333	2.1	0.189333	3		1.64396	0.72133
						3.22	3.15	1.53667	4.3	0.863333	1.4	0.526667	2.55	0.19	3.6		1.64707	0.83764
						3.22667	3.65	1.54	2.35	0.865333	2.2	0.528	2.5	0.190667	4.25		1.65017	0.97692
						3.23333	3.3	1.54333	2.1	0.867333	3.45	0.529333	2.1	0.191333	4.45		1.65327	1.13618
						3.24	2.3	1.54667	2.3	0.869333	3.85	0.530667	2.25	0.192	4.75		1.65638	1.31208
						3.24667	2.45	1.55	2.8	0.871333	3.45	0.532	2.8	0.192667	4.25		1.65948	1.50107
						3.25333	2.6	1.55333	3.3	0.873333	2.9	0.533333	2.15	0.193333	2.9		1.66258	1.69937
						3.26	3.4	1.55667	2.7	0.875333	2.4	0.534667	2.3	0.194	2.3		1.66569	1.90309
						3.26667	3.35	1.56	2.8	0.877333	2.9	0.536	2.55	0.194667	2.1		1.66879	2.10833
						3.27333	1.75	1.56333	1.6	0.879333	2.8	0.537333	3	0.195333	1.8		1.67189	2.31118
						3.28	1.5	1.56667	1.85	0.881333	2.9	0.538667	3.15	0.196	1.4		1.675	2.50787
						3.28667	3.1	1.57	1.8	0.883333	2.45	0.54	2.65	0.196667	1.05		1.6781	2.6948
						3.29333	3	1.57333	1.95	0.885333	1.8	0.541333	2.05	0.197333	0.15		1.6812	2.8686
						3.3	2.65	1.57667	2.5	0.887333	1.75	0.542667	2.15	0.198	0.7		1.6843	3.02622
						3.30667	2.2	1.58	3.3	0.889333	1.5	0.544	3.35	0.198667	1.8		1.68741	3.16497
						3.31333	3.45	1.58333	3.35	0.891333	1.45	0.545333	3.05	0.199333	2.35		1.69051	3.28257
						3.32	3.95	1.58667	4	0.893333	1.6	0.546667	2.3	0.2	2.7		1.69361	3.37717
						3.32667	3.4	1.59	4.75	0.895333	2.4	0.548	2.25	0.200667	2.3		1.69672	3.44744
						3.33333	2.8	1.59333	3.75	0.897333	3.05	0.549333	1.85	0.201333	1.45		1.69982	3.49249
						3.34	2.3	1.59667	2.95	0.899333	3.1	0.550667	1.4	0.202	1.45		1.70292	3.512
						3.34667	2.6	1.6	3.15	0.901333	3.15	0.552	1.65	0.202667	2.1		1.70603	3.50612
						3.35333	3.55	1.60333	2.3	0.903333	3.5	0.553333	2.2	0.203333	1.75		1.70913	3.47553
						3.36	2.45	1.60667	3.3	0.905333	2.9	0.554667	1.8	0.204	0.65		1.71223	3.42138
						3.36667	2.5	1.61	4.25	0.907333	2.45	0.556	2.25	0.204667	0.5		1.71534	3.34529
						3.37333	3.5	1.61333	2.65	0.909333	2.4	0.557333	2.8	0.205333	1.7		1.71844	3.24929
						3.38	3.85	1.61667	2.9	0.911333	3.15	0.558667	2.3	0.206	1.45		1.72154	3.13581
						3.38667	3.6	1.62	3.4	0.913333	2.55	0.56	2.1	0.206667	1		1.72464	3.00758
						3.39333	3.55	1.62333	1.45	0.915333	3.15	0.561333	2.65	0.207333	1.65		1.72775	2.86764
						3.4	3.15	1.62667	1.95	0.917333	2.8	0.562667	3.15	0.208	2.85		1.73085	2.71921
						3.40667	3.2	1.63	2.8	0.919333	1.95	0.564	3.35	0.208667	2.8		1.73395	2.56567
						3.41333	2.65	1.63333	2.4	0.921333	1.95	0.565333	2.3	0.209333	2.9		1.73706	2.41049
						3.42	2.45	1.63667	2.05	0.923333	1.55	0.566667	1.5	0.21	2.95		1.74016	2.25713
						3.42667	1.35	1.64	1.05	0.925333	1.4	0.568	1.7	0.210667	3.35		1.74326	2.10901
						3.43333	1.25	1.64333	1.2	0.927333	2	0.569333	1.7	0.211333	3.6		1.74637	1.96943
						3.44	2.15	1.64667	2.35	0.929333	2.45	0.570667	1.95	0.212	2.95		1.74947	1.84149
						3.44667	2.45	1.65	2.3	0.931333	1.9	0.572	2.65	0.212667	2.55		1.75257	1.72806
						3.45333	2	1.65333	2.2	0.933333	1.6	0.573333	2.4	0.213333	2.45		1.75568	1.6317
						3.46	2.45	1.65667	2	0.935333	1.95	0.574667	2.2	0.214	2.3		1.75878	1.55464
						3.46667	3.05	1.66	2.65	0.937333	3.15	0.576	2.1	0.214667	2.35		1.76188	1.49871
						3.47333	2.45	1.66333	3.75	0.939333	3.4	0.577333	1.95	0.215333	2.6		1.76499	1.46531
						3.48	3.15	1.66667	4	0.941333	2.8	0.578667	1.7	0.216	2.95		1.76809	1.45541
						3.48667	2.55	1.67	3.05	0.943333	2.3	0.58	1.95	0.216667	2.4		1.77119	1.46953
						3.49333	2.2	1.67333	2.5	0.945333	2.65	0.581333	2.55	0.217333	2.55		1.77429	1.50768
						3.5	2.9	1.67667	2.75	0.947333	2.5	0.582667	1.75	0.218	3.8		1.7774	1.56944
						3.50667	2.8	1.68	3.55	0.949333	2.6	0.584	1.15	0.218667	4.6		1.7805	1.65391
						3.51333	3.15	1.68333	3.25	0.951333	2.95	0.585333	2.35	0.219333	4.8		1.7836	1.75978
						3.52	2.9	1.68667	2.85	0.953333	3.15	0.586667	2.65	0.22	3.75		1.78671	1.88529
						3.52667	3	1.69	2.9	0.955333	2.65	0.588	1.95	0.220667	3.05		1.78981	2.02833
						3.53333	2.65	1.69333	2.2	0.957333	2.05	0.589333	1.8	0.221333	2.9		1.79291	2.18647
						3.54	2.1	1.69667	2.2	0.959333	1.55	0.590667	1.6	0.222	2.95		1.79602	2.35696
						3.54667	3.5	1.7	2.2	0.961333	1.2	0.592	1.35	0.222667	3.25		1.79912	2.53684
						3.55333	3.45	1.70333	2.45	0.963333	1.05	0.593333	1.95	0.223333	2.55		1.80222	2.72299
						3.56	2.4	1.70667	2.7	0.965333	1.4	0.594667	2.05	0.224	1.9		1.80533	2.91214
						3.56667	2.85	1.71	1.95	0.967333	2.1	0.596	1.4	0.224667	1.95		1.80843	3.10101
						3.57333	2.45	1.71333	2.2	0.969333	2.35	0.597333	1.55	0.225333	2		1.81153	3.28629
						3.58	3.15	1.71667	2.3	0.971333	2.55	0.598667	1.2	0.226	2.25		1.81463	3.46477
						3.58667	4.3	1.72	1.7	0.973333	1.75	0.6	1.45	0.226667	2.45		1.81774	3.63337
						3.59333	3.3	1.72333	2.6	0.975333	2.1	0.601333	2.2	0.227333	3.35		1.82084	3.7892
						3.6	3.7	1.72667	2.7	0.977333	3.25	0.602667	2.8	0.228	2.95		1.82394	3.92959
						3.60667	3.1	1.73	2	0.979333	3	0.604	2.3	0.228667	2.6		1.82705	4.0522
						3.61333	2.45	1.73333	3.25	0.981333	2.8	0.605333	2.25	0.229333	2.8		1.83015	4.15501
						3.62	3.4	1.73667	3.75	0.983333	2.85	0.606667	1.95	0.23	2.75		1.83325	4.23635
						3.62667	4	1.74	3.65	0.985333	2.55	0.608	1.65	0.230667	2.75		1.83636	4.29497
						3.63333	2.85	1.74333	3.55	0.987333	2.7	0.609333	1.3	0.231333	2.55		1.83946	4.33003
						3.64	3.9	1.74667	3.5	0.989333	2.85	0.610667	1.3	0.232	1		1.84256	4.34113
						3.64667	3.15	1.75	3.1	0.991333	2.45	0.612	2.05	0.232667	1.05		1.84567	4.3283
						3.65333	2.9	1.75333	2.95	0.993333	1.8	0.613333	2.65	0.233333	1.6		1.84877	4.292
						3.66	4.4	1.75667	2.65	0.995333	1.8	0.614667	2.65	0.234	1.25		1.85187	4.23311
						3.66667	3.2	1.76	3.05	0.997333	1.85	0.616	2.75	0.234667	2		1.85497	4.15292
						3.67333	1.65	1.76333	3.5	0.999333	1.55	0.617333	3.35	0.235333	2.45		1.85808	4.05309
						3.68	3.2	1.76667	2.55	1.00133	1.6	0.618667	3.25	0.236	2.95		1.86118	3.9356
						3.68667	3.5	1.77	2	1.00333	2.45	0.62	2.95	0.236667	3.6		1.86428	3.80275
						3.69333	2.45	1.77333	2.6	1.00533	2.2	0.621333	2.75	0.237333	3.75		1.86739	3.6571
						3.7	3.25	1.77667	2.3	1.00733	2.1	0.622667	2.5	0.238	3.35		1.87049	3.50138
						3.70667	3.6	1.78	1.7	1.00933	3	0.624	1.7	0.238667	3.35		1.87359	3.33849
						3.71333	3.3	1.78333	2.4	1.01133	3.1	0.625333	2.05	0.239333	3		1.8767	3.17144
						3.72	3.7	1.78667	2.65	1.01333	3	0.626667	1.65	0.24	3		1.8798	3.00324
						3.72667	2.8	1.79	3.75	1.01533	3.65	0.628	1.85	0.240667	3.25		1.8829	2.83692
						3.73333	1.3	1.79333	3.7	1.01733	4.5	0.629333	2.8	0.241333	3.6		1.88601	2.67539
						3.74	2.3	1.79667	3.65	1.01933	3.5	0.630667	2.8	0.242	3		1.88911	2.52147
						3.74667	3.15	1.8	3	1.02133	2.8	0.632	3.15	0.242667	2.1		1.89221	2.37777
						3.75333	3.2	1.80333	3.05	1.02333	3.55	0.633333	3.1	0.243333	2.4		1.89532	2.24668
						3.76	3.1	1.80667	2.5	1.02533	4.1	0.634667	2.8	0.244	3.1		1.89842	2.13031
						3.76667	2.1	1.81	3.1	1.02733	3.7	0.636	2.55	0.244667	4		1.90152	2.03047
						3.77333	2.9	1.81333	3.35	1.02933	2.75	0.637333	2.9	0.245333	4.6		1.90462	1.94862
						3.78	2.75	1.81667	3.15	1.03133	2.25	0.638667	2.85	0.246	4.4		1.90773	1.88586
						3.78667	2.6	1.82	3.35	1.03333	2.55	0.64	2.1	0.246667	3.9		1.91083	1.8429
						3.79333	2.95	1.82333	3.5	1.03533	2.5	0.641333	2.9	0.247333	4		1.91393	1.82007
						3.8	1.85	1.82667	3.15	1.03733	2.6	0.642667	3.25	0.248	4.25		1.91704	1.81729
						3.80667	3	1.83	3.35	1.03933	3.65	0.644	2.65	0.248667	3.85		1.92014	1.8341
						3.81333	3.05	1.83333	2.8	1.04133	3	0.645333	2.2	0.249333	2.8		1.92324	1.86967
						3.82	2.3	1.83667	2.95	1.04333	2.35	0.646667	2.3	0.25	2.15		1.92635	1.92281
						3.82667	2.65	1.84	2.45	1.04533	2.65	0.648	3.35	0.250667	2.1		1.92945	1.99199
						3.83333	2.8	1.84333	2.65	1.04733	2.75	0.649333	3	0.251333	0.85		1.93255	2.0754
						3.84	1.65	1.84667	2.15	1.04933	1.75	0.650667	2.3	0.252	1.1		1.93566	2.17095
						3.84667	2.45	1.85	1.45	1.05133	2.45	0.652	2.15	0.252667	1.9		1.93876	2.27637
						3.85333	1.95	1.85333	2.1	1.05333	2.85	0.653333	2.15	0.253333	2.5		1.94186	2.38918
						3.86	3	1.85667	2.05	1.05533	2.7	0.654667	2.7	0.254	2.65		1.94496	2.50681
						3.86667	3.85	1.86	2.6	1.05733	3.3	0.656	2.45	0.254667	3.35		1.94807	2.6266
						3.87333	3.3	1.86333	2.65	1.05933	2.4	0.657333	2.1	0.255333	4.25		1.95117	2.74589
						3.88	3.35	1.86667	2.8	1.06133	1.75	0.658667	1.95	0.256	3.55		1.95427	2.86204
						3.88667	2.5	1.87	2.65	1.06333	1.95	0.66	2.25	0.256667	3.15		1.95738	2.97251
						3.89333	3.75	1.87333	2.35	1.06533	2.8	0.661333	2.7	0.257333	1.95		1.96048	3.07488
						3.9	3	1.87667	2.85	1.06733	3.4	0.662667	2.2	0.258	0.95		1.96358	3.16692
						3.90667	2.95	1.88	2.95	1.06933	2.9	0.664	2.15	0.258667	2.1		1.96669	3.24663
						3.91333	2.65	1.88333	3	1.07133	2.9	0.665333	3	0.259333	2.85		1.96979	3.31224
						3.92	3.6	1.88667	3.85	1.07333	2.45	0.666667	2.5	0.26	2.75		1.97289	3.36232
						3.92667	3.7	1.89	3.1	1.07533	1.8	0.668	2.75	0.260667	2.45		1.976	3.39571
						3.93333	1.05	1.89333	2.15	1.07733	2.3	0.669333	2.8	0.261333	2.8		1.9791	3.41161
						3.94	3	1.89667	2.45	1.07933	2.7	0.670667	1.7	0.262	2.55		1.9822	3.40959
						3.94667	3.7	1.9	2.75	1.08133	2.2	0.672	1.65	0.262667	2.2		1.98531	3.38953
						3.95333	2.1	1.90333	3.35	1.08333	1.65	0.673333	2.35	0.263333	3.55		1.98841	3.35172
						3.96	2.45	1.90667	2.65	1.08533	2.35	0.674667	2.3	0.264	4.05		1.99151	3.29677
						3.96667	1.75	1.91	1.95	1.08733	2.7	0.676	1.75	0.264667	2.85		1.99461	3.22563
						3.97333	2.3	1.91333	2.05	1.08933	1.9	0.677333	1.35	0.265333	2.65		1.99772	3.13957
						3.98	2	1.91667	2.45	1.09133	2.55	0.678667	1.45	0.266	3		2.00082	3.04015
						3.98667	1.4	1.92	2.2	1.09333	3.1	0.68	2.25	0.266667	3.1		2.00392	2.92919
						3.99333	2.7	1.92333	2	1.09533	2.75	0.681333	2.25	0.267333	2.4		2.00703	2.80872
						4	2.85	1.92667	1.55	1.09733	2.3	0.682667	2.45	0.268	2.65		2.01013	2.68097
						4.00667	2.3	1.93	1.25	1.09933	2.65	0.684	2.85	0.268667	2.25		2.01323	2.5483
						4.01333	1.85	1.93333	1.75	1.10133	2.3	0.685333	2.55	0.269333	1.4		2.01634	2.41315
						4.02	2.8	1.93667	2.4	1.10333	2.55	0.686667	3.15	0.27	1.65		2.01944	2.27803
						4.02667	1.95	1.94	2.1	1.10533	3.55	0.688	3.85	0.270667	3		2.02254	2.14542
						4.03333	2.85	1.94333	2.2	1.10733	2.95	0.689333	2.85	0.271333	3.25		2.02565	2.01778
						4.04	2.1	1.94667	3.15	1.10933	2.95	0.690667	2.4	0.272	2.65		2.02875	1.89744
						4.04667	3	1.95	3.45	1.11133	3.05	0.692	2.45	0.272667	2.45		2.03185	1.78662
						4.05333	3.25	1.95333	2.95	1.11333	2.65	0.693333	3.25	0.273333	2.6		2.03495	1.68734
						4.06	2.45	1.95667	2.1	1.11533	3.1	0.694667	2.35	0.274	2.65		2.03806	1.6014
						4.06667	3.45	1.96	2.45	1.11733	2.9	0.696	2.4	0.274667	2.7		2.04116	1.53036
						4.07333	2.9	1.96333	3.3	1.11933	2.95	0.697333	2.8	0.275333	3.05		2.04426	1.4755
						4.08	1.3	1.96667	3.3	1.12133	2.7	0.698667	3	0.276	2.75		2.04737	1.43778
						4.08667	2.3	1.97	3.7	1.12333	3	0.7	3.35	0.276667	2.9		2.05047	1.41787
						4.09333	2.3	1.97333	3.55	1.12533	3.35	0.701333	2.75	0.277333	2.7		2.05357	1.41609
						4.1	2.8	1.97667	2.65	1.12733	2.8	0.702667	0.75	0.278	2.3		2.05668	1.43243
						4.10667	2.35	1.98	2.15	1.12933	2.45	0.704	0.8	0.278667	1.7		2.05978	1.46655
						4.11333	2.6	1.98333	2.05	1.13133	2.45	0.705333	2.4	0.279333	1.75		2.06288	1.51779
						4.12	1.75	1.98667	2.45	1.13333	2.6	0.706667	2.35	0.28	1.75		2.06599	1.58519
						4.12667	1.9	1.99	1.9	1.13533	3.3	0.708	1.85	0.280667	1.65		2.06909	1.6675
						4.13333	2.3	1.99333	2.05	1.13733	2.75	0.709333	1.35	0.281333	2.15		2.07219	1.76319
						4.14	3.15	1.99667	2.05	1.13933	2.15	0.710667	1.15	0.282	2.6		2.0753	1.87051
						4.14667	3.3	2	2.75	1.14133	2.45	0.712	2.3	0.282667	3.25		2.0784	1.98754
						4.15333	3.4	2.00333	2.75	1.14333	2.8	0.713333	2.55	0.283333	3.5		2.0815	2.11216
						4.16	3.1	2.00667	3	1.14533	2.2	0.714667	2.65	0.284	2.45		2.0846	2.24214
						4.16667	2.3	2.01	3	1.14733	2.75	0.716	2.8	0.284667	1.75		2.08771	2.3752
						4.17333	2.85	2.01333	3.15	1.14933	2.8	0.717333	2.5	0.285333	1.35		2.09081	2.50901
						4.18	2.45	2.01667	3.45	1.15133	2	0.718667	3.25	0.286	1.2		2.09391	2.64124
						4.18667	3.2	2.02	3.55	1.15333	1.7	0.72	3.35	0.286667	2.35		2.09702	2.76964
						4.19333	3.35	2.02333	3.75	1.15533	3.05	0.721333	2.95	0.287333	2.4		2.10012	2.89204
						4.2	2.9	2.02667	2.85	1.15733	3.4	0.722667	2.55	0.288	2.15		2.10322	3.00642
						4.20667	3.35	2.03	2.1	1.15933	2.8	0.724	2.3	0.288667	1.5		2.10633	3.11091
						4.21333	2.7	2.03333	2.8	1.16133	2.25	0.725333	2.4	0.289333	2.3		2.10943	3.20386
						4.22	2.8	2.03667	3.4	1.16333	2.1	0.726667	2.25	0.29	3.25		2.11253	3.28388
						4.22667	2.2	2.04	3.5	1.16533	2.2	0.728	2.45	0.290667	2.85		2.11564	3.3498
						4.23333	2.2	2.04333	3.05	1.16733	2.1	0.729333	2.15	0.291333	2.75		2.11874	3.40075
						4.24	2.2	2.04667	2.4	1.16933	2.1	0.730667	2.75	0.292	3.7		2.12184	3.43615
						4.24667	2.3	2.05	2.8	1.17133	1.5	0.732	3.1	0.292667	3.8		2.12494	3.45572
						4.25333	3.2	2.05333	2.7	1.17333	1.65	0.733333	3.35	0.293333	2.45		2.12805	3.45948
						4.26	3.8			1.17533	2.05	0.734667	3.5	0.294	2.65		2.13115	3.44776
						4.26667	3.25			1.17733	3.05	0.736	3.35	0.294667	2.95		2.13425	3.42118
						4.27333	3.55			1.17933	2.8	0.737333	3.15	0.295333	1.55		2.13736	3.38061
						4.28	2.65			1.18133	2	0.738667	2.5	0.296	1.05		2.14046	3.3272
						4.28667	1.75			1.18333	2.5	0.74	3.15	0.296667	2.35		2.14356	3.26233
						4.29333	2.3			1.18533	2.95	0.741333	3	0.297333	2.8		2.14667	3.18757
						4.3	3.15			1.18733	3	0.742667	2.4	0.298	3.15		2.14977	3.10469
						4.30667	2.9			1.18933	3.35	0.744	2.7	0.298667	2.65		2.15287	3.01554
						4.31333	3.3			1.19133	3.15	0.745333	3.05	0.299333	1.7		2.15598	2.92213
						4.32	2.85			1.19333	2.45	0.746667	1.6	0.3	1.75		2.15908	2.82648
						4.32667	1.7			1.19533	2.9	0.748	1.55	0.300667	2.75		2.16218	2.73066
						4.33333	2.15			1.19733	3.5	0.749333	3.15	0.301333	3.1		2.16529	2.6367
						4.34	1.7			1.19933	2.8	0.750667	3.7	0.302	3.05		2.16839	2.54657
						4.34667	2.8			1.20133	2.15	0.752	3.55	0.302667	2.45		2.17149	2.46216
						4.35333	4.4			1.20333	1.75	0.753333	2.2	0.303333	0.75		2.17459	2.38521
						4.36	2.9			1.20533	1.4	0.754667	1.75	0.304	1.55		2.1777	2.31729
						4.36667	3.1			1.20733	2.9	0.756	1.65	0.304667	2.65		2.1808	2.25978
						4.37333	3.4			1.20933	3.1	0.757333	2.75	0.305333	2.65		2.1839	2.21386
						4.38	3.4			1.21133	2.6	0.758667	2.85	0.306	2.3		2.18701	2.18043
						4.38667	3.4			1.21333	2.65	0.76	2.1	0.306667	2.3		2.19011	2.16017
						4.39333	1.5			1.21533	2.65	0.761333	2.05	0.307333	2.55		2.19321	2.15347
						4.4	3.7			1.21733	2.55	0.762667	1.45	0.308	2.1		2.19632	2.16045
						4.40667	3.55			1.21933	2.15	0.764	1.55	0.308667	2.2		2.19942	2.18095
						4.41333	2.9			1.22133	2.45	0.765333	2.6	0.309333	2.65		2.20252	2.21457
						4.42	3.3			1.22333	2.75	0.766667	3	0.31	2.5		2.20563	2.26062
						4.42667	2.8			1.22533	3.05	0.768	2.35	0.310667	1.75		2.20873	2.31817
						4.43333	3.7			1.22733	3.45	0.769333	2.45	0.311333	2.15		2.21183	2.38608
						4.44	3.15			1.22933	3.55	0.770667	2.1	0.312	3		2.21493	2.463
						4.44667	1.95			1.23133	3.15	0.772	2.65	0.312667	3.15		2.21804	2.54741
						4.45333	3.4			1.23333	3.15	0.773333	2.45	0.313333	2.7		2.22114	2.63764
						4.46	3.8			1.23533	4.3	0.774667	2.2	0.314	2.65		2.22424	2.73191
						4.46667	2.3			1.23733	3.6	0.776	2.2	0.314667	2.85		2.22735	2.82837
						4.47333	2.9			1.23933	2.65	0.777333	2.45	0.315333	2.65		2.23045	2.92514
						4.48	3.5			1.24133	2.55	0.778667	2.65	0.316	1.8		2.23355	3.02033
						4.48667	3.25			1.24333	3	0.78	2.45	0.316667	1.65		2.23666	3.11206
						4.49333	3.55			1.24533	1.75	0.781333	2.3	0.317333	2.3		2.23976	3.19856
						4.5	3.35			1.24733	1.55	0.782667	1.9	0.318	2.45		2.24286	3.27813
						4.50667	3.15			1.24933	1.9	0.784	1.65	0.318667	2.65		2.24597	3.34923
						4.51333	1.9			1.25133	2.25	0.785333	1.95	0.319333	2.4		2.24907	3.41047
						4.52	2.45			1.25333	3.2	0.786667	3.05	0.32	2.3		2.25217	3.46064
						4.52667	3			1.25533	3.05	0.788	2.75	0.320667	2.3		2.25528	3.49875
						4.53333	2.55			1.25733	2.9	0.789333	2.05	0.321333	1.95		2.25838	3.52406
						4.54	3.35			1.25933	2.65	0.790667	2	0.322	2.45		2.26148	3.53603
						4.54667	3.35			1.26133	3.15	0.792	1.1	0.322667	2.55		2.26458	3.53441
						4.55333	1.5			1.26333	3.4	0.793333	2.2	0.323333	2.6		2.26769	3.51917
						4.56	2.3			1.26533	2.45	0.794667	3.1	0.324	2.9		2.27079	3.49056
						4.56667	3.15			1.26733	2.15	0.796	3	0.324667	2.45		2.27389	3.44906
						4.57333	2.7			1.26933	1.4	0.797333	3.15	0.325333	2.25		2.277	3.39539
						4.58	2.7			1.27133	1.3	0.798667	2.85	0.326	2.65		2.2801	3.33049
						4.58667	3.75			1.27333	1.6	0.8	2.95	0.326667	2.85		2.2832	3.25551
						4.59333	3.9			1.27533	1.25	0.801333	3.15	0.327333	3.55		2.28631	3.17177
						4.6	2.05			1.27733	1.75	0.802667	2.7	0.328	3.45		2.28941	3.08074
						4.60667	2.75			1.27933	2.25	0.804	2.55	0.328667	2.7		2.29251	2.98402
						4.61333	2.85			1.28133	2.1	0.805333	2.1	0.329333	2.9		2.29562	2.88332
						4.62	1.95			1.28333	1.75	0.806667	2.45	0.33	2.1		2.29872	2.78037
						4.62667	1.4			1.28533	1.85	0.808	2.35	0.330667	1.75		2.30182	2.67697
						4.63333	1.7			1.28733	1.2	0.809333	2.9	0.331333	2.4		2.30492	2.57489
						4.64	3.6			1.28933	1.2	0.810667	3.2	0.332	3.15		2.30803	2.47586
						4.64667	4.5			1.29133	1.8	0.812	2.9	0.332667	2.65		2.31113	2.38155
						4.65333	2.65			1.29333	1.75	0.813333	1.75	0.333333	2.65		2.31423	2.29352
						4.66	1.95			1.29533	2.45	0.814667	0.85	0.334	3.25		2.31734	2.21321
						4.66667	2.65			1.29733	2.35	0.816	1.9	0.334667	3.25		2.32044	2.14188
						4.67333	2.8			1.29933	2.95	0.817333	2.65	0.335333	2.85		2.32354	2.08065
						4.68	3.1			1.30133	3.5	0.818667	2.25	0.336	2.6		2.32665	2.0304
						4.68667	2.95			1.30333	3.3	0.82	2.15	0.336667	2.4		2.32975	1.99183
						4.69333	2.1			1.30533	2.65	0.821333	2.1	0.337333	2.55		2.33285	1.9654
						4.7	1.55			1.30733	1.9	0.822667	2.3	0.338	2.8		2.33596	1.95133
						4.70667	2.1			1.30933	2.85	0.824	1.85	0.338667	2.2		2.33906	1.94964
						4.71333	3.55			1.31133	2.85	0.825333	1.6	0.339333	2.1		2.34216	1.96008
						4.72	3.2			1.31333	1.5	0.826667	1.6	0.34	2.4		2.34527	1.98221
						4.72667	3.25			1.31533	1.85	0.828	2.15	0.340667	1.95		2.34837	2.01536
						4.73333	3.7			1.31733	1.05	0.829333	2.3	0.341333	2.9		2.35147	2.05866
						4.74	2.15			1.31933	1.4	0.830667	2.7	0.342	3.8		2.35457	2.11107
						4.74667	1.8			1.32133	2.1	0.832	2.65	0.342667	3.4		2.35768	2.17138
						4.75333	3.25			1.32333	2.3	0.833333	1.95	0.343333	2.6		2.36078	2.23826
						4.76	3.5			1.32533	2	0.834667	1.75	0.344	2.3		2.36388	2.31027
						4.76667	3.2			1.32733	2.6	0.836	1.85	0.344667	2.25		2.36699	2.38587
						4.77333	2.75			1.32933	2.25	0.837333	1.95	0.345333	2.3		2.37009	2.4635
						4.78	3			1.33133	2.1	0.838667	2.3	0.346	2.3		2.37319	2.54157
						4.78667	2.5			1.33333	3.05	0.84	2.4	0.346667	2.25		2.3763	2.61851
						4.79333	1.85			1.33533	2.9	0.841333	2.2	0.347333	2.15		2.3794	2.69278
						4.8	2.35			1.33733	2.8	0.842667	1.95	0.348	2.9		2.3825	2.76292
						4.80667	2.6			1.33933	2.7	0.844	2.1	0.348667	3		2.38561	2.82756
						4.81333	3.45			1.34133	2.3	0.845333	2.5	0.349333	3.15		2.38871	2.88547
						4.82	4.75			1.34333	2.35	0.846667	2.55	0.35	3.5		2.39181	2.93556
						4.82667	4.15			1.34533	2.3	0.848	2.45	0.350667	3.05		2.39491	2.97691
						4.83333	3.4			1.34733	2.45	0.849333	2.55	0.351333	3.35		2.39802	3.00876
						4.84	1.95			1.34933	2.65	0.850667	2.6	0.352	3.6		2.40112	3.03058
						4.84667	1.75			1.35133	3.25	0.852	2.45	0.352667	2.55		2.40422	3.04202
						4.85333	1.95			1.35333	2.8	0.853333	2.15	0.353333	1.65		2.40733	3.04295
						4.86	3.5			1.35533	2.3	0.854667	2.8	0.354	1.55		2.41043	3.03345
						4.86667	4.4			1.35733	2.45	0.856	3	0.354667	2.35		2.41353	3.01381
						4.87333	4.95			1.35933	2.45	0.857333	2.35	0.355333	1.7		2.41664	2.9845
						4.88	4.15			1.36133	2.45	0.858667	1.45	0.356	2		2.41974	2.9462
						4.88667	2.7			1.36333	1.9	0.86	2	0.356667	3.05		2.42284	2.89976
						4.89333	1.65			1.36533	2.05	0.861333	2.5	0.357333	2.75		2.42595	2.84618
						4.9	2.5			1.36733	1.4	0.862667	2.3	0.358	2.9		2.42905	2.78659
						4.90667	2.95			1.36933	1.5	0.864	1.3	0.358667	3		2.43215	2.72227
						4.91333	3.2			1.37133	2.45	0.865333	1.15	0.359333	2.8		2.43526	2.65453
						4.92	3.05			1.37333	2.55	0.866667	1.9	0.36	2.7		2.43836	2.58478
						4.92667	2.95			1.37533	1.95	0.868	2.8	0.360667	2.55		2.44146	2.51447
						4.93333	3.05			1.37733	1.75	0.869333	2.8	0.361333	3.35		2.44456	2.44502
						4.94	3.3			1.37933	1.35	0.870667	1.9	0.362	3.35		2.44767	2.37786
						4.94667	4.25			1.38133	1.65	0.872	1.55	0.362667	3.8		2.45077	2.31436
						4.95333	3.15			1.38333	1.45	0.873333	1.8	0.363333	4.1		2.45387	2.25581
						4.96	2.05			1.38533	1.05	0.874667	1.75	0.364	3.65		2.45698	2.20341
						4.96667	1.85					0.876	1.95	0.364667	2.8		2.46008	2.15822
						4.97333	1.9					0.877333	1.8	0.365333	2.7		2.46318	2.12119
						4.98	2.35					0.878667	2.05	0.366	3.65		2.46629	2.09308
						4.98667	2.05					0.88	2.45	0.366667	4		2.46939	2.07449
						4.99333	3.25					0.881333	3.4	0.367333	3.6		2.47249	2.06584
						5	4.2					0.882667	2.75	0.368	3.5		2.4756	2.06735
						5.00667	3.55					0.884	2.35	0.368667	3.45		2.4787	2.07905
						5.01333	3.15					0.885333	2.45	0.369333	3.4		2.4818	2.10079
						5.02	2.95					0.886667	2.55	0.37	3.45		2.4849	2.13221
						5.02667	2.3					0.888	2.5	0.370667	2.8		2.48801	2.17279
						5.03333	2.8					0.889333	2.6	0.371333	2.65		2.49111	2.22182
						5.04	3.8					0.890667	2.55	0.372	2.15		2.49421	2.27844
						5.04667	3.6					0.892	2.45	0.372667	2.1		2.49732	2.34167
						5.05333	2.95					0.893333	2.1	0.373333	3.35		2.50042	2.41038
						5.06	2.65					0.894667	1.8	0.374	3		2.50352	2.48337
						5.06667	1.35					0.896	2.1	0.374667	2.85		2.50663	2.55936
						5.07333	1.9					0.897333	1.8	0.375333	2.8		2.50973	2.637
						5.08	1.75					0.898667	2.7	0.376	2.8		2.51283	2.71494
						5.08667	2.3					0.9	3.45	0.376667	3.25		2.51594	2.79183
						5.09333	3					0.901333	3.3	0.377333	3.7		2.51904	2.86634
						5.1	3.7					0.902667	2.9	0.378	3.3		2.52214	2.93719
						5.10667	4.1					0.904	3	0.378667	3.35		2.52525	3.00318
						5.11333	3.95					0.905333	2.7	0.379333	2.55		2.52835	3.06322
						5.12	2.45					0.906667	2.65	0.38	2.2		2.53145	3.11632
						5.12667	2.1					0.908	2.45	0.380667	1.75		2.53455	3.16163
						5.13333	1.9					0.909333	2.45	0.381333	1.55		2.53766	3.19845
						5.14	2.75					0.910667	3.1	0.382	1.75		2.54076	3.22625
						5.14667	2.95					0.912	2.35	0.382667	1.75		2.54386	3.24466
						5.15333	3.2					0.913333	2.3	0.383333	1.9		2.54697	3.25349
						5.16	3.4					0.914667	1.95	0.384	2.3		2.55007	3.25273
						5.16667	3					0.916	1.4	0.384667	2.5		2.55317	3.24254
						5.17333	1.95					0.917333	1.95	0.385333	2.35		2.55628	3.22328
						5.18	2					0.918667	1.65	0.386	1.85		2.55938	3.19543
						5.18667	3.45					0.92	1.75	0.386667	2.55		2.56248	3.15965
						5.19333	3					0.921333	2.3	0.387333	2.05		2.56559	3.11674
						5.2	3.15					0.922667	3.05	0.388	2		2.56869	3.06762
						5.20667	4.25					0.924	4.45	0.388667	2.35		2.57179	3.01331
						5.21333	3.6					0.925333	3.6	0.389333	2.1		2.57489	2.95491
						5.22	3.35					0.926667	2.65	0.39	2.55		2.578	2.89361
						5.22667	3.6					0.928	2.9	0.390667	2.85		2.5811	2.8306
						5.23333	4.05					0.929333	2.25	0.391333	2.85		2.5842	2.76711
						5.24	4					0.930667	1.95	0.392	2.9		2.58731	2.70436
						5.24667	3.45					0.932	2.3	0.392667	2.45		2.59041	2.64355
						5.25333	4.6					0.933333	1.6	0.393333	2.4		2.59351	2.5858
						5.26	4.5					0.934667	1.15	0.394	2		2.59662	2.53219
						5.26667	4.75					0.936	1.1	0.394667	2.8		2.59972	2.48367
						5.27333	4.25					0.937333	1.95	0.395333	3.35		2.60282	2.44111
						5.28	3.6					0.938667	2.55	0.396	2.45		2.60593	2.40524
						5.28667	3.2					0.94	2	0.396667	2.35		2.60903	2.37666
						5.29333	3					0.941333	2.1	0.397333	3.3		2.61213	2.3558
						5.3	2.65					0.942667	2.35	0.398	3.6		2.61524	2.34296
						5.30667	2.45					0.944	1.85	0.398667	3.25		2.61834	2.33827
						5.31333	2.05					0.945333	1.3	0.399333	3.25		2.62144	2.34169
						5.32	1.75					0.946667	2.1	0.4	3.35		2.62454	2.35302
						5.32667	2.45					0.948	2.3	0.400667	4.1		2.62765	2.37193
						5.33333	3.3					0.949333	1.7	0.401333	3.6		2.63075	2.39792
						5.34	3.55					0.950667	1.8	0.402	3.25		2.63385	2.43036
						5.34667	3.55					0.952	2.5	0.402667	3.45		2.63696	2.46851
						5.35333	4.05					0.953333	2.45	0.403333	2.25		2.64006	2.5115
						5.36	4.3					0.954667	2.65	0.404	2.3		2.64316	2.5584
						5.36667	2.85					0.956	1.9	0.404667	2.7		2.64627	2.60819
						5.37333	2.25					0.957333	1.55	0.405333	2.4		2.64937	2.6598
						5.38	2.15					0.958667	1.85	0.406	2.65		2.65247	2.71214
						5.38667	2.6					0.96	2.35	0.406667	2.75		2.65558	2.7641
												0.961333	2.9	0.407333	2.2		2.65868	2.81461
												0.962667	2.65	0.408	1.2		2.66178	2.86262
												0.964	2.8	0.408667	1.5		2.66488	2.90711
												0.965333	3.55	0.409333	2.1		2.66799	2.94717
												0.966667	3	0.41	1.65		2.67109	2.98197
												0.968	1.95	0.410667	1.3		2.67419	3.01077
												0.969333	1.6	0.411333	1.65		2.6773	3.03298
												0.970667	2.6	0.412	1.55		2.6804	3.04812
												0.972	3.5	0.412667	1.2		2.6835	3.05585
												0.973333	4.05	0.413333	1.4		2.68661	3.05597
												0.974667	3.7	0.414	1.55		2.68971	3.04845
												0.976	2.8	0.414667	2.05		2.69281	3.03338
												0.977333	3	0.415333	2.75		2.69592	3.01101
												0.978667	3.9	0.416	2.75		2.69902	2.98174
												0.98	4	0.416667	2.45		2.70212	2.94607
												0.981333	2.9	0.417333	2.5		2.70523	2.90464
												0.982667	2.1	0.418	2.55		2.70833	2.85821
												0.984	2.7	0.418667	2.8		2.71143	2.80759
												0.985333	3	0.419333	2.95		2.71453	2.75372
												0.986667	2.75	0.42	2.75		2.71764	2.69756
												0.988	2.7	0.420667	3.35		2.72074	2.64012
												0.989333	2.4	0.421333	3.8		2.72384	2.58243
												0.990667	2.85	0.422	2.25		2.72695	2.52552
												0.992	2.65	0.422667	1.4		2.73005	2.47041
												0.993333	1.75	0.423333	2.4		2.73315	2.41808
												0.994667	1.75	0.424	3.1		2.73626	2.36943
												0.996	2.7	0.424667	2.25		2.73936	2.32531
												0.997333	2.45	0.425333	2.2		2.74246	2.28649
												0.998667	1.2	0.426	3		2.74557	2.25361
												1	1.4	0.426667	3.75		2.74867	2.22722
												1.00133	1.75	0.427333	3.55		2.75177	2.20773
												1.00267	2.1	0.428	3.15		2.75487	2.19544
												1.004	2.5	0.428667	3.35		2.75798	2.19049
												1.00533	2.3	0.429333	3		2.76108	2.1929
												1.00667	2.05	0.43	3.2		2.76418	2.20255
												1.008	2.65	0.430667	3		2.76729	2.21919
												1.00933	2.85	0.431333	2.8		2.77039	2.24245
												1.01067	2.75	0.432	3.15		2.77349	2.27182
												1.012	3.25	0.432667	2.6		2.7766	2.30671
												1.01333	3.35	0.433333	2.35		2.7797	2.3464
												1.01467	3	0.434	2.25		2.7828	2.39014
												1.016	2.45	0.434667	2.45		2.78591	2.43705
												1.01733	1.75	0.435333	2.65		2.78901	2.48625
												1.01867	1.95	0.436	2.1		2.79211	2.53681
												1.02	2.7	0.436667	2.15		2.79522	2.58778
												1.02133	1.4	0.437333	3.2		2.79832	2.63823
												1.02267	1.4	0.438	3.75		2.80142	2.68722
												1.024	3.1	0.438667	3.2		2.80452	2.73389
												1.02533	2.25	0.439333	3.05		2.80763	2.77741
												1.02667	1.95	0.44	2.8		2.81073	2.81702
												1.028	2.15	0.440667	3		2.81383	2.85204
												1.02933	2.1	0.441333	3.1		2.81694	2.88191
												1.03067	2.2	0.442	2.6		2.82004	2.90614
												1.032	1.9	0.442667	2.3		2.82314	2.92439
												1.03333	1.8	0.443333	1.6		2.82625	2.93641
												1.03467	1.7	0.444	2		2.82935	2.94209
												1.036	2.15	0.444667	1.85		2.83245	2.94144
												1.03733	2.45	0.445333	2.45		2.83556	2.93459
												1.03867	2.85	0.446	3.3		2.83866	2.92178
												1.04	2.8	0.446667	4.1		2.84176	2.90339
												1.04133	2.15	0.447333	3.7		2.84486	2.87987
												1.04267	2.1	0.448	2.55		2.84797	2.85179
												1.044	3	0.448667	2.3		2.85107	2.8198
												1.04533	2.2	0.449333	2.3		2.85417	2.78461
												1.04667	0.95	0.45	2.8		2.85728	2.747
												1.048	1.4	0.450667	2.8		2.86038	2.70776
												1.04933	2.6	0.451333	3.05		2.86348	2.66775
												1.05067	1.95	0.452	3.25		2.86659	2.6278
												1.052	2.35	0.452667	2.85		2.86969	2.58875
												1.05333	3.4	0.453333	3		2.87279	2.55142
												1.05467	3.15	0.454	2.85		2.8759	2.51656
												1.056	2.2	0.454667	3		2.879	2.48491
												1.05733	2.2	0.455333	3.7		2.8821	2.4571
												1.05867	2.45	0.456	3.25		2.88521	2.43371
												1.06	2.8	0.456667	2.85		2.88831	2.41522
												1.06133	3.55	0.457333	3.05		2.89141	2.402
												1.06267	2.85	0.458	3.05		2.89451	2.39434
												1.064	1.75	0.458667	3.3		2.89762	2.39239
												1.06533	2.1	0.459333	3.15		2.90072	2.3962
												1.06667	3.2	0.46	3.6		2.90382	2.40573
												1.068	2.65	0.460667	3.7		2.90693	2.42078
												1.06933	2.45	0.461333	3.45		2.91003	2.4411
												1.07067	1.45	0.462	3.2		2.91313	2.46629
												1.072	1.4	0.462667	2.7		2.91624	2.49588
												1.07333	1.55	0.463333	2.05		2.91934	2.52932
												1.07467	2.4	0.464	1.95		2.92244	2.56598
												1.076	2.3	0.464667	2.15		2.92555	2.60518
												1.07733	3.1	0.465333	2.65		2.92865	2.64617
												1.07867	3.5	0.466	3.4		2.93175	2.6882
												1.08	3.55	0.466667	4.15		2.93485	2.73049
												1.08133	2.5	0.467333	3.35		2.93796	2.77223
												1.08267	2.05	0.468	2.55		2.94106	2.81268
												1.084	2.4	0.468667	1.75		2.94416	2.85107
												1.08533	2.1	0.469333	1.95		2.94727	2.88672
												1.08667	2	0.47	2.25		2.95037	2.91896
												1.088	2.15	0.470667	2.65		2.95347	2.94722
												1.08933	2.5	0.471333	3		2.95658	2.971
												1.09067	2.15	0.472	2.65		2.95968	2.98987
												1.092	2.45	0.472667	2.45		2.96278	3.0035
												1.09333	2.6	0.473333	2.05		2.96589	3.01168
												1.09467	2.45	0.474	2.55		2.96899	3.01427
												1.096	2.4	0.474667	2.6		2.97209	3.01126
												1.09733	2.1	0.475333	2.8		2.9752	3.00273
												1.09867	2.35	0.476	2.75		2.9783	2.98886
												1.1	2.8	0.476667	2.55		2.9814	2.96995
												1.10133	1.75	0.477333	3		2.9845	2.94635
												1.10267	1.4	0.478	2.55		2.98761	2.91853
												1.104	2.45	0.478667	2.35		2.99071	2.88703
												1.10533	2.95	0.479333	2.55		2.99381	2.85243
												1.10667	2	0.48	2.85		2.99692	2.81538
												1.108	2.35	0.480667	2.8		3.00002	2.77656
												1.10933	3.35	0.481333	2.3		3.00312	2.7367
												1.11067	3.15	0.482	2.25		3.00623	2.69652
												1.112	2.05	0.482667	3		3.00933	2.65673
												1.11333	1.75	0.483333	2.65		3.01243	2.61805
												1.11467	1.4	0.484	3.25		3.01554	2.58115
												1.116	2.1	0.484667	3.6		3.01864	2.54669
												1.11733	2.95	0.485333	3.25		3.02174	2.51523
												1.11867	3.35	0.486	3.55		3.02484	2.48731
												1.12	3.05	0.486667	2.9		3.02795	2.46339
												1.12133	2.9	0.487333	2.35		3.03105	2.44382
												1.12267	2.4	0.488	2.15		3.03415	2.42889
												1.124	1.8	0.488667	2.5		3.03726	2.41881
												1.12533	1.35	0.489333	2.45		3.04036	2.41366
												1.12667	2.2	0.49	2.75		3.04346	2.41345
												1.128	3.45	0.490667	2.8		3.04657	2.4181
												1.12933	2.85	0.491333	2.35		3.04967	2.42741
												1.13067	2.5	0.492	2.8		3.05277	2.44113
												1.132	2.65	0.492667	3.35		3.05588	2.4589
												1.13333	3	0.493333	3.4		3.05898	2.48029
												1.13467	3.15	0.494	3.15		3.06208	2.50483
												1.136	2.75	0.494667	2.45		3.06519	2.53196
												1.13733	3.55	0.495333	2.75		3.06829	2.5611
												1.13867	4.05	0.496	3.55		3.07139	2.59162
												1.14	2.8	0.496667	2.5		3.07449	2.62289
												1.14133	2.9	0.497333	2.35		3.0776	2.65426
												1.14267	3	0.498	2.65		3.0807	2.68508
												1.144	2.6	0.498667	2.7		3.0838	2.71473
												1.14533	2	0.499333	2.4		3.08691	2.74261
												1.14667	2.1	0.5	1.9		3.09001	2.76816
												1.148	2.15	0.500667	2.45		3.09311	2.79087
												1.14933	2.2	0.501333	3.55		3.09622	2.8103
												1.15067	3.25	0.502	2.5		3.09932	2.82607
												1.152	2.8	0.502667	2.3		3.10242	2.83788
												1.15333	2.8	0.503333	3		3.10553	2.84549
												1.15467	3.05	0.504	3.35		3.10863	2.84878
												1.156	2.6	0.504667	3.25		3.11173	2.84769
												1.15733	2.6	0.505333	2.45		3.11483	2.84225
												1.15867	2.55	0.506	3.35		3.11794	2.83258
												1.16	3.5	0.506667	4.2		3.12104	2.81888
												1.16133	4.05	0.507333	3.5		3.12414	2.80142
												1.16267	3.05	0.508	3.3		3.12725	2.78056
												1.164	2.75	0.508667	3.8		3.13035	2.7567
												1.16533	3.4	0.509333	3.8		3.13345	2.73033
												1.16667	2.8	0.51	3.15		3.13656	2.70195
												1.168	2.35	0.510667	2.3		3.13966	2.67212
												1.16933	2.3	0.511333	2.7		3.14276	2.64142
												1.17067	2.25	0.512	3.3		3.14587	2.61045
												1.172	3.35	0.512667	3.25		3.14897	2.5798
												1.17333	3.6	0.513333	3.65		3.15207	2.55006
												1.17467	2.7	0.514	3.6		3.15518	2.52179
												1.176	2.1	0.514667	3.45		3.15828	2.49555
												1.17733	2.8	0.515333	3.8		3.16138	2.47182
												1.17867	3	0.516	3.55		3.16448	2.45105
												1.18	3.05	0.516667	3.55		3.16759	2.43365
												1.18133	3	0.517333	3.25		3.17069	2.41992
												1.18267	2.8	0.518	2.3		3.17379	2.41013
												1.184	2.85	0.518667	2.9		3.1769	2.40445
												1.18533	3.6	0.519333	2.8		3.18	2.40299
												1.18667	2.15	0.52	1.7
												1.188	1.85	0.520667	2.05
												1.18933	2.6	0.521333	3.4
												1.19067	2.8	0.522	2.9
												1.192	2.8	0.522667	1.9
												1.19333	3.05	0.523333	1.9
												1.19467	2.2	0.524	2
												1.196	2.1	0.524667	2.3
												1.19733	2.6	0.525333	2.4
												1.19867	2.25	0.526	2.05
												1.2	2.3	0.526667	2.55
												1.20133	2.2	0.527333	2.7
												1.20267	2.45	0.528	2.3
												1.204	2.35	0.528667	2.5
												1.20533	3.05	0.529333	2.65
												1.20667	2.6	0.53	2.4
												1.208	1.95	0.530667	2.85
												1.20933	2.45	0.531333	1.95
												1.21067	2.85	0.532	1.45
												1.212	2.45	0.532667	2.8
												1.21333	2.85	0.533333	3.6
												1.21467	3.6	0.534	3.15
												1.216	3.25	0.534667	3.55
												1.21733	2.35	0.535333	2.45
												1.21867	2.6	0.536	2.45
												1.22	3.55	0.536667	2.9
												1.22133	3.3	0.537333	2.6
												1.22267	2.1	0.538	2.9
												1.224	2.1	0.538667	2.55
												1.22533	2.55	0.539333	2.3
												1.22667	3.15	0.54	2.8
												1.228	2.45	0.540667	2.6
												1.22933	2.45	0.541333	2.7
												1.23067	2.05	0.542	2.45
												1.232	2	0.542667	2.3
												1.23333	2.9	0.543333	2.95
												1.23467	3.15	0.544	3.2
												1.236	2.9	0.544667	3.75
												1.23733	2.1	0.545333	3.45
												1.23867	2.6	0.546	1.95
												1.24	3	0.546667	1.95
												1.24133	2.05	0.547333	2.3
												1.24267	2.6	0.548	2.7
												1.244	2.95	0.548667	3.05
												1.24533	2.9	0.549333	2.6
												1.24667	2.75	0.55	3.25
												1.248	2.1	0.550667	3.2
												1.24933	2.4	0.551333	2.8
												1.25067	2.3	0.552	3
												1.252	2.3	0.552667	3.3
												1.25333	2.45	0.553333	2.85
												1.25467	3.1	0.554	3.55
												1.256	2.8	0.554667	3.7
												1.25733	1.75	0.555333	2.65
												1.25867	1.95	0.556	2.45
												1.26	1.95	0.556667	2.55
												1.26133	2.35	0.557333	3.15
												1.26267	3	0.558	2.7
												1.264	3.1	0.558667	2.4
												1.26533	3.65	0.559333	2.45
												1.26667	3.15	0.56	2.3
												1.268	2.45	0.560667	2.3
												1.26933	1.2	0.561333	2.05
												1.27067	0.75	0.562	1.95
												1.272	2.3	0.562667	2.5
												1.27333	2.5	0.563333	2.1
												1.27467	2.05	0.564	2.3
												1.276	2.5	0.564667	2.85
												1.27733	2.3	0.565333	3.6
												1.27867	2.95	0.566	2.9
												1.28	3.2	0.566667	3.35
												1.28133	2.2	0.567333	4.05
												1.28267	2.6	0.568	3.9
												1.284	2.45	0.568667	3.35
												1.28533	1.55	0.569333	2.25
												1.28667	2.2	0.57	2.4
												1.288	2.4	0.570667	2.65
												1.28933	2.45	0.571333	2.95
												1.29067	3	0.572	2.2
												1.292	2.85	0.572667	2.45
												1.29333	2.8	0.573333	3.3
												1.29467	2.85	0.574	3.4
												1.296	2.8	0.574667	2.5
												1.29733	3.05	0.575333	1.95
												1.29867	3.05	0.576	1.7
												1.3	1.75	0.576667	2
												1.30133	1.8	0.577333	1.8
												1.30267	1.8	0.578	1.6
												1.304	1.35	0.578667	2.65
												1.30533	2.3	0.579333	2.85
												1.30667	2.95	0.58	2.75
												1.308	3.15	0.580667	2.95
												1.30933	2.85	0.581333	3.55
												1.31067	2.8	0.582	2.95
												1.312	2.85	0.582667	2.1
												1.31333	3.35	0.583333	1.95
												1.31467	2.8	0.584	2.75
												1.316	2.05	0.584667	2.45
												1.31733	2.85	0.585333	2.9
												1.31867	3.5	0.586	2.7
												1.32	3.8	0.586667	1.95
												1.32133	3.6	0.587333	1.6
												1.32267	2.75	0.588	2
												1.324	2	0.588667	2.2
												1.32533	2.3	0.589333	2.2
												1.32667	2.3	0.59	2.8
												1.328	2.35	0.590667	2.85
												1.32933	1.95	0.591333	2.65
												1.33067	2.3	0.592	3.05
												1.332	2.95	0.592667	3
												1.33333	3.1	0.593333	2.4
												1.33467	2.95	0.594	2.8
												1.336	2.45	0.594667	3.1
												1.33733	2.45	0.595333	3.2
												1.33867	3	0.596	2.85
												1.34	3.1	0.596667	3.05
												1.34133	2.8	0.597333	3.35
												1.34267	2.5	0.598	3.35
												1.344	2.75	0.598667	2.65
												1.34533	1.95	0.599333	2.45
												1.34667	2.05	0.6	2.05
												1.348	2.4	0.600667	2.75
												1.34933	3	0.601333	3.15
												1.35067	3.9	0.602	2.85
												1.352	3.55	0.602667	3.35
												1.35333	2.45	0.603333	4.15
												1.35467	1.15	0.604	3.5
												1.356	0.9	0.604667	3.15
												1.35733	2.3	0.605333	3.25
												1.35867	2.3	0.606	3.15
												1.36	1.95	0.606667	3.3
												1.36133	2.1	0.607333	2.9
												1.36267	2.65	0.608	3.4
												1.364	2.85	0.608667	3.2
												1.36533	2.15	0.609333	1.75
												1.36667	2.2	0.61	1.35
												1.368	2.65	0.610667	2.55
												1.36933	2.35	0.611333	3.2
												1.37067	2	0.612	2.45
												1.372	2.1	0.612667	2.1
												1.37333	2.1	0.613333	2.45
												1.37467	1.8	0.614	2.3
												1.376	3.05	0.614667	2.2
												1.37733	3.6	0.615333	2.85
												1.37867	3.3	0.616	3.4
												1.38	2.65	0.616667	2.8
												1.38133	2.7	0.617333	2.65
												1.38267	2.6	0.618	2.75
												1.384	2.5	0.618667	3.35
												1.38533	2.8	0.619333	3.85
														0.62	3.25
														0.620667	1.85
														0.621333	2.1
														0.622	3
														0.622667	2.85
														0.623333	2.6
														0.624	2.85
														0.624667	2.1
														0.625333	2.3
														0.626	2.65
														0.626667	2.5
														0.627333	2.6
														0.628	2.65
														0.628667	3.05
														0.629333	3.7
														0.63	3.35
														0.630667	3.25
														0.631333	2.75
														0.632	2.25
														0.632667	1.95
														0.633333	2.1
														0.634	2.8
														0.634667	3.65
														0.635333	3.05
														0.636	2.45
														0.636667	2.7
														0.637333	3.7
														0.638	4
														0.638667	3.8
														0.639333	3.35
														0.64	2.85
														0.640667	2.7
														0.641333	3.15
														0.642	3.7
														0.642667	3.5
														0.643333	3.15
														0.644	2.85
														0.644667	2.85
														0.645333	2.85
														0.646	2.45
														0.646667	2.15
														0.647333	2.8
														0.648	4.25
														0.648667	4.25
														0.649333	3.5
														0.65	2.95
														0.650667	2.8
														0.651333	3.45
														0.652	3.8
														0.652667	3.2
														0.653333	2.8
														0.654	3
														0.654667	2.9
														0.655333	2.8
														0.656	2.45
														0.656667	2.8
														0.657333	3.3
														0.658	3.2
														0.658667	2.45
														0.659333	2.2
														0.66	2.85
														0.660667	2.75
														0.661333	2.25
														0.662	3
														0.662667	3.5
														0.663333	2.65
														0.664	2.55
														0.664667	2.75
														0.665333	2.9
														0.666	2.85
														0.666667	3.15
														0.667333	4.05
														0.668	3.65
														0.668667	2.65
														0.669333	2.55
														0.67	2.9
														0.670667	3
														0.671333	2.95
														0.672	2.1
														0.672667	2.75
														0.673333	3.8
														0.674	3.1
														0.674667	2.2
														0.675333	2.05
														0.676	2.6
														0.676667	2.45
														0.677333	2.85
														0.678	2.95
														0.678667	2.55
														0.679333	2
														0.68	2.25
														0.680667	3
														0.681333	3.55
														0.682	3.75
														0.682667	3
														0.683333	2.45
														0.684	1.5
														0.684667	1.5
														0.685333	2.05
														0.686	2.8
														0.686667	2.7
														0.687333	2.7
														0.688	3.65
														0.688667	3.95
														0.689333	3.1
														0.69	2.85
														0.690667	3
														0.691333	2.45
														0.692	2.45
														0.692667	2.8
														0.693333	2.95
														0.694	2.85
														0.694667	2.6
														0.695333	2.65
														0.696	2.85
														0.696667	2.3
														0.697333	3
														0.698	3.35
														0.698667	2.15
														0.699333	1.6
														0.7	2.7
														0.700667	4.3
														0.701333	3.75
														0.702	2.6
														0.702667	3.5
														0.703333	3.45
														0.704	3.35
														0.704667	3
														0.705333	3.15
														0.706	3.45
														0.706667	2.75
														0.707333	2.9
														0.708	2.85
														0.708667	3.3
														0.709333	3
														0.71	1.4
														0.710667	1.2
														0.711333	1.7
														0.712	2.65
														0.712667	3.1
														0.713333	3.15
														0.714	2.65
														0.714667	1.8
														0.715333	2.45
														0.716	3.05
														0.716667	3
														0.717333	2.95
														0.718	3
														0.718667	2.5
														0.719333	2.1

## Sheet: Figure 2b
f0.05 (rad/ns)	f0.125 (rad/ns)	f0.25 (rad/ns)	f0.5 (rad/ns)	f1 (rad/ns)	f2 (rad/ns)	f4 (rad/ns)	Kerr(B=0.05 T)	Kerr(B=0.125 T)	Kerr(B=0.25 T)	Kerr(B=0.5 T)	Kerr(B=1 T)	Kerr(B=2 T)	Kerr(B=2 T)
0	0	0	0	0	0	0	3.25995	2.95385	2.68565	2.29171	2.19272	2.4015	2.74483
1.16864	1.16864	1.16864	3.09124	4.57088	4.56146	8.78363	0.80575	0.18456	0.13984	0.40467	0.34459	0.03514	0.10596
2.3467	2.33728	2.33728	6.1919	9.14176	9.11349	17.5673	0.70294	0.13558	0.08534	0.46803	0.48495	0.17768	0.05819
3.51534	3.50591	3.51534	9.28313	13.7221	13.675	26.3509	1.93276	0.39773	0.10266	0.61006	0.38934	0.25424	0.01183
4.6934	4.67455	4.68398	12.3838	18.293	18.227	35.1345	1.60777	0.42016	0.15449	0.52855	0.43173	0.16109	0.02428
5.86204	5.84319	5.85261	15.475	22.8638	22.7884	43.9182	1.19036	0.51532	0.13728	0.63441	0.39258	0.18199	0.1178
7.03068	7.01183	7.02125	18.5663	27.4347	27.3405	52.7018	0.66746	1.05831	0.22776	0.74496	0.50885	0.08592	0.08768
8.20874	8.18047	8.19932	21.6669	32.0056	31.9019	61.4854	0.73619	1.74296	0.27392	0.7096	0.4789	0.20174	0.14567
9.37738	9.35853	9.36795	24.7582	36.5859	36.454	70.2691	2.1653	1.49177	0.29683	1.25781	0.51744	0.2069	0.04251
10.546	10.5272	10.5366	27.8588	41.1568	41.0154	79.0527	4.22037	1.08581	0.23327	1.92579	0.56609	0.16063	0.14278
11.7241	11.6958	11.7052	30.9501	45.7277	45.5769	87.8363	1.49341	0.57349	0.39676	2.63312	0.68703	0.18204	0.19467
12.8927	12.8644	12.8739	34.0413	50.2986	50.1289	96.62	1.21076	0.52935	0.55777	1.88266	1.04186	0.11532	0.1668
14.0708	14.0331	14.0519	37.142	54.8694	54.6904	105.404	1.27194	0.36549	0.71251	1.2366	1.65624	0.20649	0.12912
15.2394	15.2017	15.2206	40.2332	59.4498	59.2424	114.187	0.91149	0.19327	1.13745	0.7672	2.10445	0.13073	0.1149
16.408	16.3704	16.3892	43.3338	64.0206	63.8039	122.971	0.98063	0.25348	1.16445	0.50645	1.99925	0.1584	0.15596
17.5861	17.539	17.5578	46.4251	68.5915	68.3559	131.745	0.87531	0.19872	1.00095	0.43209	1.49378	0.20003	0.23706
18.7548	18.7076	18.7359	49.5258	73.1624	72.9174	140.529	0.37735	0.29845	0.7514	0.26432	1.17124	0.25678	0.19008
19.9234	19.8763	19.9045	52.617	77.7333	77.4788	149.312	0.64909	0.4747	0.49543	0.18474	0.79332	0.1338	0.17453
21.1015	21.0449	21.0732	55.7082	82.3136	82.0309	158.096	0.59621	0.93855	0.50483	0.24949	0.65831	0.2154	0.18342
22.2701	22.2136	22.2418	58.8089	86.8845	86.5923	166.88	0.69506	1.59851	0.24678	0.3739	0.52111	0.28165	0.25346
23.4482	23.3822	23.4105	61.9001	91.4553	91.1443	175.663	0.78915	2.97436	0.30037	0.33643	0.45689	0.2527	0.1879
24.6168	24.5508	24.5885	65.0008	96.0262	95.7058	184.447	0.51561	1.42918	0.23388	0.41594	0.34563	0.32723	0.37209
25.7854	25.7289	25.7572	68.092	100.597	100.258	193.231	0.31206	1.01644	0.10519	0.50347	0.37575	0.3901	0.32066
26.9635	26.8975	26.9258	71.1833	105.177	104.819	202.014	0.60923	0.71033	0.18407	0.50314	0.33471	0.50488	0.386
28.1321	28.0662	28.0944	74.2839	109.748	109.371	210.798	0.47341	0.62629	0.10205	0.61555	0.39111	0.81903	0.49398
29.3008	29.2348	29.2725	77.3752	114.319	113.933	219.581	0.57701	0.51651	0.1118	0.84218	0.41526	0.92092	0.85733
30.4788	30.4034	30.4411	80.4758	118.89	118.494	228.365	0.45195	0.50813	0.12076	1.26864	0.42948	0.9797	1.01521
31.6475	31.5721	31.6098	83.567	123.461	123.046	237.149	0.44769	0.44569	0.09212	2.0531	0.36038	0.95845	0.89221
32.8255	32.7407	32.7784	86.6583	128.041	127.608	245.932	0.4845	0.51511	0.07613	3.33713	0.4046	0.94664	0.75551
33.9942	33.9094	33.947	89.7589	132.612	132.16	254.716	0.47475	0.56142	0.05987	1.34958	0.4334	0.75834	0.75742
35.1628	35.078	35.1251	92.8502	137.183	136.721	263.5	0.22802	0.47679	0.16831	0.88545	0.47299	0.68327	0.66293
36.3409	36.2466	36.2938	95.9508	141.754	141.273	272.283	0.33069	0.22064	0.18597	0.65555	0.49152	0.61924	0.58874
37.5095	37.4153	37.4624	99.0421	146.325	145.835	281.067	0.39052	0.36964	0.12497	0.42009	0.60497	0.54339	0.5099
38.6782	38.5839	38.631	102.133	150.905	150.387	289.851	0.29135	0.30064	0.30974	0.42336	0.67687	0.51156	0.42375
39.8562	39.7525	39.8091	105.234	155.476	154.948	298.634	0.38655	0.21321	0.35772	0.34615	0.77942	0.41309	0.40567
41.0249	40.9212	40.9777	108.325	160.047	159.51	307.418	0.28943	0.33208	0.50456	0.30883	0.99452	0.29112	0.37698
42.2029	42.0992	42.1464	111.426	164.618	164.062	316.201	0.32146	0.17962	0.75406	0.35663	1.55067	0.25645	0.3363
43.3715	43.2679	43.315	114.517	169.189	168.623	324.985	0.37567	0.37405	1.08388	0.23277	2.28661	0.25914	0.22846
44.5402	44.4365	44.4836	117.608	173.769	173.175	333.769	0.34574	0.19236	1.61817	0.12973	2.72711	0.24029	0.2663
45.7182	45.6052	45.6617	120.709	178.34	177.737	342.552	0.23751	0.31855	1.56112	0.29596	1.172	0.22447	0.266
46.8869	46.7738	46.8303	123.8	182.911	182.289	351.336	0.3099	0.43477	0.79034	0.2055	0.68788	0.19206	0.26958
48.065	47.9424	47.999	126.901	187.482	186.85	360.12	0.22556	0.27884	0.55491	0.21414	0.48418	0.15002	0.23634
49.2336	49.1111	49.1676	129.992	192.052	191.402	368.903	0.26917	0.21227	0.47837	0.16067	0.45711	0.12279	0.30974
50.4022	50.2797	50.3457	133.093	196.633	195.964	377.687	0.2302	0.41582	0.43408	0.22112	0.35136	0.15719	0.21109
51.5803	51.4483	51.5143	136.184	201.204	200.525	386.47	0.20771	0.18474	0.34077	0.19741	0.33151	0.15132	0.19495
52.7489	52.617	52.683	139.275	205.775	205.077	395.245	0.20377	0.19973	0.2832	0.17731	0.28784	0.13949	0.20108
53.9176	53.7856	53.8516	142.376	210.345	209.639	404.028	0.16196	0.22184	0.35088	0.25419	0.20246	0.13547	0.18193
55.0956	54.9543	55.0297	145.467	214.916	214.191	412.812	0.26332	0.23085	0.24645	0.15777	0.16623	0.15478	0.17771
56.2643	56.1229	56.1983	148.568	219.497	218.752	421.596	0.21974	0.20765	0.25775	0.15528	0.17944	0.10689	0.15764
57.4423	57.2915	57.3669	151.659	224.067	223.304	430.379	0.14845	0.19537	0.21189	0.08905	0.19554	0.1586	0.13274
58.611	58.4602	58.5356	154.75	228.638	227.866	439.163	0.18235	0.2785	0.21819	0.11275	0.10129	0.12448	0.1879
59.7796	59.6382	59.7042	157.851	233.209	232.427	447.946	0.23839	0.26471	0.18576	0.12918	0.15462	0.16997	0.17713
60.9577	60.8069	60.8823	160.942	237.78	236.979	456.73	0.32989	0.23927	0.22146	0.22308	0.10533	0.1479	0.22199
62.1263	61.9755	62.0509	164.043	242.36	241.541	465.514	0.18327	0.17825	0.21851	0.10398	0.16931	0.29331	0.17031
63.2949	63.1442	63.2195	167.134	246.931	246.093	474.297	0.1657	0.25516	0.19563	0.02845	0.18233	0.09642	0.21562
64.473	64.3128	64.3882	170.225	251.502	250.654	483.081	0.20666	0.30336	0.20967	0.14858	0.1204	0.10927	0.12137
65.6416	65.4814	65.5662	173.326	256.073	255.206	491.865	0.18761	0.25788	0.22451	0.09888	0.08324	0.09586	0.16995
66.8197	66.6501	66.7349	176.417	260.644	259.767	500.648	0.12074	0.15112	0.18355	0.14118	0.15116	0.12162	0.09486
67.9883	67.8187	67.9035	179.518	265.224	264.32	509.432	0.25478	0.23817	0.08774	0.10382	0.06699	0.1724	0.1366
69.157	68.9873	69.0722	182.609	269.795	268.881	518.216	0.27132	0.2348	0.20161	0.09937	0.06931	0.1653	0.14657
70.335	70.156	70.2408	185.7	274.366	273.442	526.999	0.20498	0.07371	0.12064	0.12341	0.00964	0.14655	0.20985
71.5037	71.3246	71.4189	188.801	278.937	277.994	535.783	0.23824	0.14223	0.21154	0.11618	0.05787	0.25329	0.16648
72.6723	72.4933	72.5875	191.892	283.508	282.556	544.566	0.30533	0.30947	0.10223	0.11178	0.13513	0.21566	0.15373
73.8504	73.6619	73.7561	194.993	288.088	287.108	553.35	0.22762	0.25077	0.13675	0.0456	0.01469	0.19833	0.20156
75.019	74.8305	74.9248	198.084	292.659	291.669	562.134	0.21586	0.17418	0.08874	0.12874	0.17146	0.27778	0.18073
76.1971	76.0086	76.1028	201.175	297.23	296.221	570.917	0.16402	0.24875	0.06048	0.14491	0.06124	0.3012	0.2334
77.3657	77.1772	77.2715	204.276	301.801	300.783	579.701	0.14537	0.13664	0.13127	0.07854	0.03637	0.25531	0.26394
78.5344	78.3459	78.4401	207.367	306.372	305.335	588.485	0.26932	0.22377	0.12326	0.12453	0.09322	0.33332	0.19085
79.7124	79.5145	79.6088	210.468	310.952	309.896	597.268	0.16069	0.19886	0.12603	0.01085	0.025	0.41523	0.25719
80.8811	80.6831	80.7774	213.559	315.523	314.458	606.052	0.25643	0.30914	0.13376	0.02385	0.05884	0.47921	0.25936
82.0497	81.8518	81.9554	216.66	320.094	319.01	614.836	0.25186	0.27364	0.1343	0.10524	0.06709	0.55229	0.27765
83.2278	83.0204	83.1241	219.751	324.665	323.571	623.619	0.1566	0.13548	0.1593	0.0403	0.09087	0.71968	0.28183
84.3964	84.1891	84.2927	222.842	329.235	328.123	632.403	0.25157	0.08642	0.18826	0.05678	0.04375	0.76986	0.32495
85.5745	85.3577	85.4614	225.943	333.816	332.685	641.186	0.16936	0.16888	0.14588	0.13585	0.03032	0.95114	0.41769
86.7431	86.5263	86.6394	229.034	338.387	337.237	649.97	0.17789	0.1307	0.15803	0.1296	0.0129	1.11111	0.39867
87.9117	87.695	87.8081	232.135	342.958	341.798	658.744	0.18312	0.14238	0.09579	0.0371	0.04766	1.40687	0.63913
89.0898	88.8636	88.9767	235.226	347.528	346.35	667.528	0.21273	0.30317	0.12643	0.04087	0.07705	1.4388	0.70242
90.2584	90.0323	90.1453	238.317	352.109	350.912	676.312	0.2174	0.13998	0.17677	0.06394	0.04553	1.16275	0.94685
91.4271	91.2009	91.314	241.418	356.68	355.473	685.095	0.21886	0.22796	0.14539	0.14527	0.04905	0.7468	1.21849
92.6051	92.3695	92.492	244.509	361.251	360.025	693.879	0.22005	0.15897	0.16537	0.09222	0.10969	0.5858	1.1066
93.7738	93.5476	93.6607	247.61	365.821	364.587	702.662	0.19761	0.29608	0.12826	0.06193	0.06428	0.50751	0.79537
94.9518	94.7162	94.8293	250.701	370.392	369.139	711.446	0.21508	0.1496	0.12374	0.04319	0.1279	0.52105	0.51079
96.1205	95.8849	95.998	253.792	374.973	373.7	720.23	0.22849	0.0892	0.11904	0.09127	0.09359	0.36567	0.50236
97.2891	97.0535	97.176	256.893	379.543	378.252	729.013	0.18049	0.10746	0.15202	0.12261	0.07801	0.37851	0.3067
98.4672	98.2221	98.3447	259.984	384.114	382.814	737.797	0.18946	0.18069	0.11061	0.1181	0.09424	0.26736	0.34825
99.6358	99.3908	99.5133	263.085	388.685	387.375	746.581	0.20267	0.12381	0.14146	0.06063	0.06108	0.29078	0.26631
100.814	100.559	100.682	266.176	393.256	391.927	755.364	0.22959	0.11153	0.10097	0.05699	0.03874	0.2388	0.23589
101.983	101.728	101.851	269.267	397.836	396.489	764.148	0.21665	0.237	0.07567	0.07372	0.09194	0.28568	0.14148
103.151	102.897	103.029	272.368	402.407	401.041	772.932	0.19481	0.18425	0.12228	0.04726	0.04332	0.2446	0.15658
104.329	104.065	104.197	275.459	406.978	405.602	781.715	0.23804	0.29376	0.09642	0.03407	0.03456	0.24373	0.13114
105.498	105.234	105.366	278.56	411.549	410.154	790.499	0.22689	0.23498	0.09867	0.08463	0.03791	0.23373	0.15142
106.666	106.403	106.535	281.651	416.12	414.716	799.282	0.18332	0.0663	0.11099	0.11778	0.02641	0.15234	0.10246
107.845	107.571	107.713	284.742	420.7	419.268	808.066	0.22399	0.07173	0.1312	0.06219	0.0483	0.20544	0.09068
109.013	108.74	108.881	287.843	425.271	423.829	816.85	0.29123	0.14877	0.17283	0.05545	0.05718	0.16801	0.03553
110.191	109.918	110.05	290.934	429.842	428.391	825.633	0.226	0.19425	0.16443	0.08733	0.02909	0.16585	0.14468
111.36	111.087	111.219	294.035	434.413	432.943	834.417	0.23327	0.181	0.17108	0.11336	0.05383	0.17405	0.13727
112.529	112.255	112.387	297.126	438.984	437.504	843.201	0.21884	0.13189	0.10529	0.02877	0.09405	0.14321	0.05011
113.707	113.424	113.565	300.227	443.564	442.056	851.984	0.22061	0.13993	0.04904	0.04093	0.02711	0.10146	0.08922
114.875	114.593	114.734	303.318	448.135	446.618	860.768	0.20538	0.18278	0.0525	0.04786	0.07893	0.09804	0.02074
116.044	115.761	115.903	306.409	452.706	451.17	869.551	0.27285	0.09826	0.10192	0.04798	0.08171	0.11006	0.11391
117.222	116.93	117.071	309.51	457.277	455.731	878.335	0.11391	0.15305	0.07544	0.06135	0.05081	0.04857	0.02025
	118.098	118.249	312.601	461.848	460.283	887.119		0.092	0.10661	0.1108	0.02461	0.09517	0.08687
	119.267	119.418	315.702	466.428	464.845	895.902		0.16156	0.11887	0.04323	0.06566	0.13281	0.02626
	120.436	120.586	318.793	470.999	469.406	904.686		0.25428	0.11407	0.04242	0.05841	0.09383	0.08437
	121.604	121.755	321.884	475.57	473.958	913.47		0.09324	0.09809	0.1346	0.08783	0.14065	0.04674
	122.773	122.924	324.985	480.141	478.52	922.244		0.02966	0.10201	0.067	0.05469	0.10927	0.08893
	123.942	124.102	328.076	484.711	483.072	931.028		0.16899	0.07042	0.05414	0.02639	0.0758	0.06434
	125.11	125.27	331.177	489.292	487.633	939.811		0.15777	0.14739	0.07057	0.02738	0.09337	0.04473
	126.288	126.439	334.268	493.863	492.185	948.595		0.14823	0.15698	0.13463	0.06158	0.16383	0.05016
	127.457	127.608	337.359	498.434	496.747	957.378		0.10317	0.08956	0.03494	0.05053	0.07321	0.08744
	128.626	128.786	340.46	503.004	501.299	966.162		0.22258	0.1091	0.02438	0.04846	0.06311	0.05075
	129.794	129.954	343.551	507.575	505.86	974.946		0.10042	0.1773	0.10095	0.12669	0.11672	0.06185
	130.963	131.123	346.652	512.156	510.421	983.729		0.09407	0.11356	0.04658	0.06569	0.09876	0.0237
	132.131	132.292	349.743	516.726	514.974	992.513		0.11835	0.10854	0.05902	0.04538	0.03438	0.13058
	133.3	133.46	352.834	521.297	519.535	1001.3		0.11021	0.10337	0.05444	0.0429	0.07517	0.12779
	134.469	134.638	355.935	525.868	524.087	1010.08		0.11462	0.0667	0.06879	0.10052	0.08806	0.09457
	135.637	135.807	359.026	530.439	528.648	1018.86		0.17082	0.01891	0.11079	0.06487	0.0435	0.13228
	136.806	136.976	362.127	535.019	533.201	1027.65		0.11043	0.05662	0.09363	0.05695	0.1313	0.12438
	137.975	138.144	365.218	539.59	537.762	1036.43		0.15393	0.11972	0.07387	0.02844	0.09309	0.09163
	139.143	139.322	368.309	544.161	542.323	1045.21		0.10562	0.12999	0.05453	0.05686	0.07125	0.09794
	140.312	140.491	371.41	548.732	546.875	1054		0.09512	0.10456	0.08814	0.03205	0.08968	0.08927
	141.481	141.66	374.501	553.303	551.437	1062.78		0.16771	0.09285	0.07165	0.0604	0.03781	0.04554
	142.649	142.828	377.602	557.883	555.989	1071.57		0.13033	0.09688	0.0653	0.06184	0.12819	0.11164
	143.827	144.006	380.693	562.454	560.55	1080.35		0.10573	0.10772	0.04126	0.04747	0.06941	0.16221
	144.996	145.175	383.784	567.025	565.102	1089.13		0.1263	0.06091	0.02788	0.01591	0.08048	0.1035
	146.165	146.344	386.885	571.596	569.664	1097.92		0.14344	0.11116	0.06515	0.07216	0.06637	0.1299
	147.333	147.512	389.976	576.167	574.216	1106.7		0.20485	0.08869	0.11356	0.04683	0.04473	0.0783
	148.502	148.681	393.077	580.747	578.777	1115.48		0.12715	0.07925	0.05849	0.09654	0.05115	0.0722
	149.67	149.859	396.168	585.318	583.339	1124.27		0.17532	0.1286	0.02196	0.03481	0.06057	0.11023
	150.839	151.028	399.269	589.889	587.891	1133.05		0.09924	0.10483	0.06718	0.07347	0.06494	0.06215
	152.008	152.196	402.36	594.46	592.452	1141.83		0.09938	0.07407	0.03432	0.02982	0.07095	0.05815
	153.176	153.365	405.451	599.031	597.004	1150.62		0.12701	0.12682	0.08906	0.11304	0.023	0.08308
	154.345	154.543	408.552	603.611	601.566	1159.4		0.09732	0.08537	0.07935	0.0846	0.0958	0.0498
	155.514	155.712	411.643	608.182	606.118	1168.19		0.1185	0.1149	0.09298	0.10234	0.07139	0.07116
	156.682	156.88	414.744	612.753	610.679	1176.97		0.13718	0.11011	0.04463	0.00664	0.05986	0.08829
	157.851	158.049	417.835	617.324	615.231	1185.74		0.12561	0.04527	0.09362	0.07863	0.02816	0.06066
	159.02	159.218	420.926	621.894	619.793	1194.53		0.09293	0.09956	0.1328	0.07459	0.0727	0.08786
	160.198	160.396	424.027	626.475	624.354	1203.31		0.14171	0.07671	0.02927	0.0765	0.03111	0.05803
	161.366	161.564	427.118	631.046	628.906	1212.09		0.10201	0.02287	0.04748	0.10272	0.07255	0.02794
	162.535	162.733	430.219	635.617	633.468	1220.88		0.08095	0.04312	0.01671	0.06912	0.02113	0.11738
	163.704	163.901	433.31	640.187	638.02	1229.66		0.05647	0.0527	0.09449	0.06251	0.02393	0.02386
	164.872	165.08	436.401	644.758	642.581	1238.45		0.10914	0.06889	0.05763	0.01765	0.03966	0.04525
	166.041	166.248	439.502	649.339	647.133	1247.23		0.16059	0.0876	0.03966	0.02492	0.05546	0.06167
	167.209	167.417	442.593	653.91	651.695	1256.01		0.07922	0.13061	0.06636	0.01803	0.0399	0.0538
	168.378	168.585	445.694	658.48	656.247	1264.8		0.12262	0.06668	0.06935	0.05072	0.03067	0.05171
	169.547	169.754	448.785	663.051	660.808	1273.58		0.13834	0.05457	0.01178	0.10953	0.01293	0.07372
	170.715	170.932	451.877	667.622	665.37	1282.36		0.10093	0.08645	0.08533	0.05221	0.00429	0.0594
	171.884	172.101	454.977	672.202	669.922	1291.15		0.11911	0.05868	0.07673	0.06383	0.01732	0.02365
	173.053	173.269	458.068	676.773	674.483	1299.93		0.06836	0.11092	0.08279	0.06441	0.03554	0.03388
	174.221	174.438	461.169	681.344	679.035	1308.71		0.12209	0.11822	0.07084	0.05025	0.01008	0.02482
	175.39	175.616	464.26	685.915	683.597	1317.5		0.0794	0.10659	0.01298	0.06248	0.02263	0.02719
	176.559	176.785	467.352	690.486	688.149	1326.28		0.14181	0.11896	0.04894	0.01294	0.0732	0.03316
	177.737	177.953	470.452	695.066	692.71	1335.07		0.09899	0.11049	0.026	0.05805	0.08206	0.02746
	178.905	179.122	473.543	699.637	697.272	1343.85		0.12411	0.10663	0.04596	0.02358	0.07382	0.07705
	180.074	180.291	476.644	704.208	701.824	1352.63		0.13313	0.12481	0.07219	0.06864	0.06756	0.02911
	181.243	181.469	479.735	708.779	706.385	1361.42		0.16804	0.09583	0.03747	0.01839	0.07281	0.0084
	182.411	182.637	482.836	713.35	710.937	1370.2		0.07702	0.03042	0.05532	0.10897	0.08871	0.11385
	183.58	183.806	485.927	717.93	715.499	1378.98		0.09911	0.0403	0.05111	0.07496	0.05906	0.02115
	184.748	184.975	489.018	722.501	720.051	1387.77		0.15127	0.09342	0.03523	0.04143	0.05301	0.04479
	185.917	186.153	492.119	727.072	724.612	1396.55		0.13972	0.00769	0.03999	0.06632	0.07662	0.04457
	187.086	187.321	495.21	731.643	729.164	1405.33		0.10341	0.09757	0.06988	0.03905	0.05206	0.08649
	188.254	188.49	498.311	736.214	733.726	1414.12		0.11887	0.0417	0.04565	0.05352	0.18365	0.07332
	189.423	189.659	501.402	740.794	738.287	1422.9		0.09965	0.03902	0.0103	0.0728	0.05278	0.04037
	190.592	190.827	504.493	745.365	742.839	1431.69		0.16405	0.11788	0.04434	0.0101	0.0776	0.05701
	191.76	192.005	507.594	749.936	747.401	1440.46		0.13007	0.09542	0.03888	0.02905	0.05201	0.02099
	192.929	193.174	510.685	754.507	751.953	1449.24		0.10067	0.08742	0.04996	0.03312	0.03363	0.06294
	194.107	194.343	513.786	759.077	756.514	1458.03		0.14096	0.10037	0.03782	0.03608	0.05564	0.04636
	195.276	195.511	516.877	763.658	761.066	1466.81		0.10453	0.07353	0.05766	0.03876	0.06727	0.03332
	196.444	196.689	519.969	768.229	765.628	1475.59		0.07679	0.0762	0.05322	0.02501	0.05811	0.08628
	197.613	197.858	523.069	772.8	770.18	1484.38		0.10518	0.04423	0.02567	0.03474	0.05805	0.03763
	198.782	199.027	526.16	777.37	774.741	1493.16		0.13025	0.03459	0.06886	0.03879	0.07798	0.06575
	199.95	200.195	529.261	781.941	779.302	1501.94		0.15242	0.05132	0.03104	0.03493	0.09277	0.04035
	201.119	201.364	532.352	786.522	783.855	1510.73		0.16093	0.02913	0.09295	0.02704	0.02137	0.04008
	202.287	202.542	535.444	791.093	788.416	1519.51		0.1316	0.11031	0.05173	0.02672	0.07742	0.10254
	203.456	203.711	538.544	795.663	792.968	1528.3		0.09908	0.05594	0.05848	0.06869	0.08239	0.06639
	204.625	204.879	541.635	800.234	797.529	1537.08		0.12152	0.01691	0.02443	0.04453	0.03341	0.0245
	205.793	206.048	544.736	804.805	802.082	1545.86		0.13395	0.0552	0.02002	0.03993	0.06105	0.06348
	206.962	207.226	547.827	809.385	806.643	1554.65		0.12015	0.07575	0.00866	0.03894	0.02917	0.01719
	208.131	208.395	550.919	813.956	811.204	1563.43		0.14261	0.11896	0.04191	0.06141	0.05171	0.03808
	209.299	209.563	554.019	818.527	815.756	1572.21		0.12718	0.10599	0.04382	0.05011	0.01316	0.03025
	210.477	210.732	557.11	823.098	820.318	1581		0.14078	0.05581	0.02711	0.03707	0.011	0.06723
	211.646	211.9	560.211	827.669	824.87	1589.78		0.09779	0.11616	0.04453	0.05157	0.01775	0.01053
	212.815	213.079	563.302	832.249	829.431	1598.56		0.14191	0.0203	0.05917	0.0818	0.08398	0.01405
	213.983	214.247	566.403	836.82	833.983	1607.35		0.11348	0.06771	0.05655	0.05607	0.07341	0.09071
	215.152	215.416	569.494	841.391	838.545	1616.13		0.09565	0.07973	0.02278	0.03716	0.09189	0.08449
	216.321	216.584	572.586	845.962	843.097	1624.92		0.10293	0.05136	0.02718	0.0343	0.04193	0.0331
	217.489	217.762	575.686	850.533	847.658	1633.7		0.11629	0.08221	0.01934	0.02677	0.03292	0.00657
	218.658	218.931	578.777	855.113	852.22	1642.48		0.09651	0.11741	0.03567	0.04259	0.1366	0.07235
	219.826	220.1	581.878	859.684	856.772	1651.27		0.08971	0.10816	0.02344	0.03786	0.05317	0.05171
	220.995	221.268	584.969	864.255	861.333	1660.05		0.11986	0.07676	0.04043	0.07071	0.04809	0.02564
	222.164	222.437	588.061	868.826	865.885	1668.83		0.13572	0.0153	0.02006	0.07264	0.05693	0.07852
	223.332	223.615	591.161	873.397	870.447	1677.62		0.11855	0.01606	0.05441	0.02186	0.1177	0.10708
	224.501	224.784	594.252	877.977	874.999	1686.4		0.14358	0.06304	0.04451	0.04037	0.04191	0.02216
	225.67	225.952	597.353	882.548	879.56	1695.18		0.10175	0.03893	0.03824	0.04437	0.05431	0.05788
	226.838	227.121	600.444	887.119	884.112	1703.96		0.11893	0.05768	0.05017	0.04015	0.07656	0.04352
	228.016	228.299	603.536	891.69	888.674	1712.74		0.1131	0.08218	0.07049	0.02538	0.02647	0.03209
	229.185	229.468	606.636	896.261	893.235	1721.53		0.0952	0.03688	0.02181	0.06133	0.0069	0.02601
	230.354	230.636	609.727	900.841	897.787	1730.31		0.13755	0.06955	0.01072	0.06464	0.03168	0.05403
	231.522	231.805	612.828	905.412	902.349	1739.09		0.13288	0.02296	0.01082	0.02417	0.02781	0.03011
	232.691	232.974	615.919	909.983	906.901	1747.88		0.1339	0.08475	0.04815	0.01471	0.04017	0.04986
	233.86	234.152	619.011	914.553	911.462	1756.66		0.13922	0.05459	0.06786	0.06145	0.05356	0.02563
	235.028	235.32	622.111	919.124	916.014	1765.44		0.03848	0.09727	0.05839	0.08328	0.0347	0.07336
		236.489	625.202	923.705	920.576	1774.23			0.07144	0.02472	0.03718	0.03273	0.03484
		237.658	628.303	928.276	925.128	1783.01			0.07405	0.0435	0.03239	0.03849	0.01994
		238.836	631.394	932.846	929.689	1791.8			0.11438	0.06114	0.05602	0.01356	0.03921
		240.004	634.486	937.417	934.251	1800.58			0.05406	0.02044	0.04654	0.04117	0.04933
		241.173	637.586	941.988	938.803	1809.36			0.09039	0.02425	0.06591	0.047	0.00201
		242.342	640.678	946.569	943.364	1818.15			0.05123	0.04081	0.03809	0.09864	0.01527
		243.52	643.778	951.139	947.916	1826.93			0.07202	0.07325	0.05663	0.043	0.04434
		244.688	646.869	955.71	952.478	1835.71			0.03182	0.04199	0.08139	0.05636	0.10522
		245.857	649.97	960.281	957.03	1844.5			0.03712	0.0256	0.03406	0.01852	0.03131
		247.026	653.061	964.852	961.591	1853.28			0.05931	0.01188	0.0329	0.05124	0.03943
		248.194	656.153	969.432	966.153	1862.06			0.08735	0.04008	0.06531	0.05377	0.06681
		249.372	659.253	974.003	970.705	1870.85			0.04231	0.05829	0.04012	0.05555	0.06251
		250.541	662.344	978.574	975.266	1879.63			0.04141	0.03744	0.02809	0.06818	0.06244
		251.71	665.445	983.145	979.818	1888.42			0.03306	0.04017	0.01384	0.03442	0.00824
		252.878	668.536	987.716	984.38	1897.2			0.0602	0.01723	0.02499	0.0451	0.04175
		254.056	671.628	992.296	988.932	1905.98			0.05322	0.01791	0.03636	0.01399	0.03168
		255.225	674.728	996.867	993.493	1914.77			0.03146	0.05314	0.05236	0.02007	0.03928
		256.394	677.819	1001.44	998.045	1923.55			0.10304	0.02216	0.02017	0.03646	0.03759
		257.562	680.92	1006.01	1002.61	1932.33			0.03638	0.01305	0.03668	0.02724	0.07753
		258.731	684.011	1010.59	1007.17	1941.12			0.05998	0.01338	0.07335	0.05814	0.07707
		259.909	687.103	1015.16	1011.72	1949.9			0.08326	0.03509	0.05582	0.09496	0.02789
		261.077	690.203	1019.73	1016.28	1958.68			0.04171	0.02913	0.06086	0.03604	0.04593
		262.246	693.294	1024.3	1020.83	1967.46			0.0349	0.02529	0.04834	0.04127	0.03606
		263.415	696.395	1028.87	1025.4	1976.24			0.05804	0.03993	0.0326	0.02648	0.02645
		264.593	699.486	1033.45	1029.95	1985.03			0.07203	0.0166	0.02919	0.05893	0.02123
		265.761	702.578	1038.02	1034.51	1993.81			0.06389	0.09335	0.05929	0.01854	0.06093
		266.93	705.678	1042.59	1039.06	2002.59			0.08453	0.01483	0.04398	0.03963	0.04446
		268.099	708.77	1047.17	1043.62	2011.38			0.11148	0.0488	0.0396	0.03658	0.03234
		269.267	711.87	1051.74	1048.18	2020.16			0.05917	0.0238	0.05511	0.03975	0.03027
		270.445	714.961	1056.32	1052.74	2028.94			0.0333	0.05787	0.02516	0.02093	0.05542
		271.614	718.053	1060.89	1057.3	2037.73			0.04125	0.03344	0.0328	0.03195	0.02119
		272.783	721.153	1065.46	1061.85	2046.51			0.02713	0.00295	0.02014	0.06693	0.03411
		273.951	724.245	1070.03	1066.41	2055.29			0.0765	0.03482	0.02503	0.02388	0.02337
		275.129	727.345	1074.6	1070.96	2064.08			0.08433	0.01863	0.00621	0.02308	0.01475
		276.298	730.436	1079.18	1075.52	2072.86			0.04166	0.03467	0.05053	0.04633	0.02266
		277.467	733.537	1083.75	1080.08	2081.65			0.03346	0.03078	0.00618	0.03045	0.03665
		278.635	736.628	1088.32	1084.64	2090.43			0.05872	0.05968	0.02112	0.04962	0.02534
		279.804	739.72	1092.89	1089.2	2099.21			0.03026	0.02813	0.02287	0.04608	0.00919
		280.982	742.82	1097.46	1093.75	2108			0.03267	0.04317	0.03375	0.01385	0.03634
		282.151	745.911	1102.04	1098.31	2116.78			0.0421	0.01189	0.03307	0.03056	0.03987
		283.319	749.012	1106.62	1102.86	2125.56			0.03212	0.03349	0.03706	0.01659	0.02962
		284.488	752.103	1111.19	1107.43	2134.35			0.06055	0.03265	0.00951	0.01839	0.06719
		285.666	755.195	1115.76	1111.98	2143.13			0.06635	0.01168	0.05562	0.01464	0.04681
		286.835	758.295	1120.33	1116.54	2151.91			0.08623	0.00479	0.02597	0.04861	0.03428
		288.003	761.387	1124.91	1121.1	2160.7			0.05732	0.01848	0.0407	0.03721	0.02128
		289.172	764.487	1129.48	1125.65	2169.48			0.08066	0.04307	0.00312	0.02941	0.03823
		290.341	767.578	1134.05	1130.21	2178.27			0.05585	0.02578	0.02489	0.03827	0.06831
		291.519	770.67	1138.62	1134.77	2187.05			0.0268	0.04205	0.00848	0.07607	0.04955
		292.687	773.77	1143.19	1139.33	2195.83			0.09273	0.07221	0.03926	0.03296	0.02452
		293.856	776.862	1147.77	1143.88	2204.62			0.04957	0.02967	0.02096	0.03266	0.02462
		295.025	779.962	1152.34	1148.44	2213.4			0.09854	0.03682	0.02017	0.04422	0.03773
		296.203	783.053	1156.91	1152.99	2222.18			0.06924	0.04136	0.01609	0.05871	0.00663
		297.371	786.145	1161.48	1157.55	2230.96			0.03736	0.0162	0.01804	0.03494	0.03679
		298.54	789.245	1166.06	1162.12	2239.74			0.08178	0.03434	0.02275	0.02868	0.06799
		299.709	792.337	1170.64	1166.67	2248.53			0.05183	0.03207	0.00956	0.05813	0.01907
		300.877	795.437	1175.21	1171.23	2257.31			0.04314	0.02784	0.00153	0.04166	0.03508
		302.055	798.528	1179.78	1175.78	2266.09			0.0747	0.03441	0.02363	0.01584	0.01064
		303.224	801.62	1184.35	1180.34	2274.88			0.03935	0.03516	0.04194	0.04824	0.03852
		304.392	804.72	1188.92	1184.9	2283.66			0.07435	0.03756	0.02851	0.04834	0.02905
		305.561	807.812	1193.5	1189.46	2292.44			0.0468	0.03055	0.01665	0.03084	0.01134
		306.739	810.912	1198.07	1194.01	2301.23			0.04162	0.03178	0.02276	0.04424	0.0197
		307.908	814.003	1202.64	1198.57	2310.01			0.10578	0.03143	0.02301	0.02496	0.0128
		309.076	817.104	1207.21	1203.13	2318.79			0.05114	0.02129	0.01208	0.04224	0.02466
		310.245	820.195	1211.78	1207.68	2327.58			0.06347	0.03252	0.01764	0.03014	0.06846
		311.414	823.287	1216.36	1212.25	2336.36			0.04705	0.02538	0.01684	0.0318	0.07609
		312.592	826.387	1220.93	1216.8	2345.15			0.06963	0.0134	0.03652	0.03189	0.02132
		313.76	829.479	1225.51	1221.36	2353.93			0.04729	0.03117	0.03025	0.0557	0.02591
		314.929	832.579	1230.08	1225.91	2362.71			0.11196	0.03332	0.04256	0.01959	0.0537
		316.098	835.67	1234.65	1230.47	2371.5			0.04309	0.03644	0.01538	0.04913	0.02208
		317.276	838.762	1239.23	1235.02	2380.28			0.03228	0.02241	0.0142	0.05645	0.04247
		318.444	841.862	1243.8	1239.59	2389.06			0.07677	0.0125	0.04138	0.01263	0.02823
		319.613	844.954	1248.37	1244.15	2397.85			0.06376	0.03042	0.0167	0.02003	0.01087
		320.782	848.054	1252.94	1248.7	2406.63			0.05636	0.02808	0.03707	0.04936	0.03001
		321.95	851.145	1257.51	1253.26	2415.41			0.01926	0.02145	0.03576	0.05269	0.01733
		323.128	854.237	1262.09	1257.81	2424.2			0.03806	0.01742	0.02151	0.02088	0.03834
		324.297	857.337	1266.66	1262.37	2432.98			0.05006	0.02888	0.00676	0.01293	0.0157
		325.466	860.429	1271.23	1266.93	2441.77			0.05337	0.03428	0.02748	0.03574	0.04889
		326.634	863.529	1275.8	1271.49	2450.55			0.05695	0.01941	0.02138	0.01773	0.01993
		327.812	866.62	1280.37	1276.05	2459.33			0.05083	0.02395	0.02242	0.02206	0.07245
		328.981	869.712	1284.96	1280.6	2468.12			0.03712	0.03296	0.00893	0.02529	0.0044
		330.15	872.812	1289.53	1285.16	2476.9			0.05695	0.02645	0.00198	0.03995	0.04579
		331.318	875.904	1294.1	1289.71	2485.68			0.02719	0.00683	0.01546	0.08861	0.05199
		332.496	879.004	1298.67	1294.28	2494.46			0.08164	0.01831	0.05354	0.05005	0.0501
		333.665	882.096	1303.24	1298.83	2503.24			0.05354	0.00648	0.00867	0.01091	0.05835
		334.834	885.187	1307.82	1303.39	2512.03			0.03211	0.01875	0.03109	0.02007	0.0331
		336.002	888.287	1312.39	1307.94	2520.81			0.02403	0.0356	0.02161	0.01918	0.04072
		337.171	891.379	1316.96	1312.5	2529.59			0.08892	0.03681	0.03092	0.02996	0.02742
		338.349	894.479	1321.53	1317.06	2538.38			0.05968	0.04134	0.03221	0.03021	0.03917
		339.518	897.571	1326.1	1321.62	2547.16			0.00358	0.04046	0.0062	0.03603	0.02891
		340.686	900.671	1330.68	1326.18	2555.94			0.05903	0.04656	0.01577	0.02586	0.0137
		341.855	903.762	1335.25	1330.73	2564.73			0.07357	0.04205	0.02887	0.04227	0.02738
		343.033	906.854	1339.82	1335.29	2573.51			0.06569	0.03948	0.03402	0.04677	0.01419
		344.202	909.954	1344.4	1339.84	2582.29			0.04949	0.03811	0.01168	0.02696	0.03996
		345.37	913.046	1348.97	1344.4	2591.08			0.02535	0.02902	0.01938	0.04264	0.02842
		346.539	916.146	1353.55	1348.96	2599.86			0.03944	0.03218	0.01986	0.01611	0.0338
		347.707	919.237	1358.12	1353.52	2608.65			0.06048	0.03737	0.02329	0.00864	0.03361
		348.886	922.329	1362.69	1358.08	2617.43			0.04388	0.03931	0.02598	0.07455	0.03697
		350.054	925.429	1367.26	1362.63	2626.21			0.03169	0.01681	0.03217	0.03337	0.01565
		351.223	928.521	1371.83	1367.19	2635			0.04882	0.01303	0.03627	0.02956	0.05369
		352.391	931.621	1376.41	1371.75	2643.78			0.00986	0.03917	0.02902	0.03172	0.00243
		353.57	934.712	1380.98	1376.31	2652.56			0.0635	0.00811	0.01541	0.03709	0.02475
		354.738	937.804	1385.55	1380.86	2661.35			0.06096	0.03513	0.0085	0.03459	0.01527
		355.907	940.904	1390.12	1385.42	2670.13			0.08716	0.00896	0.01359	0.02565	0.01368
		357.075		1394.69	1389.97	2678.91			0.02881		0.02404	0.02607	0.03834
		358.244		1399.27	1394.53	2687.7			0.04162		0.02118	0.04101	0.02067
		359.422		1403.85	1399.1	2696.48			0.05701		0.01987	0.0162	0.02876
		360.591		1408.42	1403.65	2705.27			0.07853		0.0309	0.03986	0.04289
		361.759		1412.99	1408.21	2714.05			0.04538		0.01574	0.01861	0.00595
		362.928		1417.56	1412.76	2722.83			0.02216		0.02379	0.02303	0.04685
		364.106		1422.14	1417.32	2731.62			0.03732		0.01818	0.01415	0.0326
		365.275		1426.71	1421.87	2740.4			0.04477		0.0155	0.03397	0.01368
		366.443		1431.28	1426.44	2749.17			0.03691		0.01501	0.03037	0.02945
		367.612		1435.85	1431	2757.96			0.06528		0.00509	0.02956	0.02431
		368.781		1440.42	1435.55	2766.74			0.08877		0.02221	0.03191	0.00132
		369.959		1445	1440.11	2775.52			0.06199		0.02536	0.00384	0.02517
		371.127		1449.57	1444.66	2784.31			0.03965		0.01242	0.00935	0.01059
		372.296		1454.14	1449.22	2793.09			0.03572		0.02961	0.00971	0.0476
		373.465		1458.71	1453.78	2801.88			0.02374		0.01191	0.0178	0.0207
		374.643		1463.29	1458.34	2810.66			0.01495		0.00846	0.03442	0.03712
		375.811		1467.87	1462.89	2819.44			0.05424		0.02263	0.02879	0.02607
		376.98		1472.44	1467.45	2828.23			0.04853		0.00792	0.05341	0.01947
		378.149		1477.01	1472.01	2837.01			0.03649		0.02056	0.01397	0.0043
		379.317		1481.58	1476.56	2845.79			0.07372		0.01998	0.02261	0.03308
		380.495		1486.15	1481.13	2854.58			0.05318		0.00661	0.02899	0.01237
		381.664		1490.73	1485.68	2863.36			0.07397		0.01578	0.01709	0.01409
		382.833		1495.3	1490.24	2872.14			0.00676		0.01714	0.04394	0.02184
		384.001		1499.87	1494.79	2880.93			0.05594		0.02462	0.02556	0.01199
		385.179		1504.44	1499.35	2889.71			0.04076		0.01595	0.02053	0.01455
		386.348		1509.01	1503.91	2898.5			0.02079		0.01623	0.02692	0.05072
		387.517		1513.59	1508.47	2907.28			0.05194		0.00635	0.0102	0.02418
		388.685		1518.16	1513.03	2916.06			0.04729		0.01642	0.00218	0.0195
		389.854		1522.74	1517.58	2924.85			0.04039		0.01995	0.02504	0.01219
		391.032		1527.31	1522.14	2933.63			0.05423		0.01231	0.01316	0.01233
		392.201		1531.88	1526.69	2942.41			0.03606		0.01509	0.03175	0.0137
		393.369		1536.46	1531.26	2951.2			0.04838		0.01773	0.03388	0.01955
		394.538		1541.03	1535.81	2959.98			0.04991		0.0276	0.01596	0.01178
		395.716		1545.6	1540.37	2968.76			0.02459		0.01171	0.00235	0.01495
		396.885		1550.17	1544.92	2977.55			0.05272		0.014	0.00629	0.01469
		398.053		1554.74	1549.48	2986.33			0.08125		0.01099	0.02335	0.03149
		399.222		1559.32	1554.04	2995.12			0.03902		0.00405	0.04542	0.01156
		400.39		1563.89	1558.6	3003.9			0.02637		0.0176	0.02238	0.02161
		401.569		1568.46	1563.16	3012.67			0.03739		0.00751	0.01758	0.03728
		402.737			1567.71	3021.46			0.05475			0.02943	0.03425
		403.906			1572.27	3030.24			0.029			0.00957	0.02764
		405.074			1576.82	3039.02			0.03997			0.02559	0.01221
		406.252			1581.38	3047.81			0.04387			0.01421	0.01896
		407.421			1585.95	3056.59			0.06418			0.01111	0.0058
		408.59			1590.5	3065.38			0.04284			0.01382	0.02926
		409.758			1595.06	3074.16			0.04247			0.00601	0.02989
		410.927			1599.61	3082.94			0.05939			0.0221	0.02335
		412.105			1604.17	3091.73			0.05757			0.03592	0.01412
		413.274			1608.72	3100.51			0.01413			0.01867	0.02551
		414.442			1613.29	3109.29			0.03493			0.02622	0.01655
		415.611			1617.84	3118.08			0.05249			0.0183	0.01037
		416.789			1622.4	3126.86			0.04681			0.00385	0.02453
		417.958			1626.96	3135.64			0.03089			0.01335	0.01421
		419.126			1631.51	3144.43			0.02397			0.0304	0.014
		420.295			1636.07	3153.21			0.03605			0.00828	0.01685
		421.464			1640.63	3162			0.00851			0.02462	0.03747
		422.642			1645.19	3170.78			0.04979			0.01384	0.01058
		423.81			1649.74	3179.56			0.06532			0.01062	0.01873
		424.979			1654.3	3188.35			0.03213			0.01713	0.02991
		426.148			1658.85	3197.13			0.03815			0.02666	0.00868
		427.326			1663.41	3205.91			0.03893			0.01799	0.0077
		428.494			1667.98	3214.7			0.01524			0.04249	0.01858
		429.663			1672.53	3223.48			0.02907			0.01637	0.01481
		430.832			1677.09	3232.26			0.05119			0.01234	0.02071
		432.01			1681.64	3241.05			0.03272			0.02213	0.0242
		433.178			1686.2	3249.83			0.0277			0.00234	0.00465
		434.347			1690.76	3258.62			0.03622			0.00972	0.01845
		435.516			1695.32	3267.4			0.02983			0.022	0.02844
		436.684			1699.88	3276.17			0.042			0.01105	0.01391
		437.862			1704.43	3284.96			0.02173			0.01677	0.0059
		439.031			1708.99	3293.74			0.03719			0.01124	0.02198
		440.2			1713.54	3302.52			0.01057			0.01442	0.02402
		441.368			1718.11	3311.31			0.02639			0.02721	0.01477
		442.546			1722.66	3320.09			0.03016			0.01012	0.00948
		443.715			1727.22	3328.87			0.04081			0.02167	0.00376
		444.884			1731.77	3337.66			0.02864			0.01941	0.00694
		446.052			1736.33	3346.44			0.0321			0.02574	0.01933
		447.221			1740.89	3355.23			0.04283			0.00917	0.01732
		448.399			1745.45	3364.01			0.05426			0.01777	0.01133
		449.567			1750.01	3372.79			0.02369			0.03644	0.01234
		450.736			1754.56	3381.58			0.015			0.0165	0.01655
		451.905			1759.12	3390.36			0.03174			0.01969	0.02248
		453.083			1763.67	3399.14			0.03846			0.012	0.04053
		454.251			1768.23	3407.93			0.02498			0.02899	0.01547
		455.42			1772.79	3416.71			0.04534			0.01582	0.00415
		456.589			1777.35	3425.49			0.02964			0.01517	0.0142
		457.757			1781.91	3434.28			0.03946			0.01894	0.03734
		458.935			1786.46	3443.06			0.02523			0.00678	0.02148
		460.104			1791.02	3451.85			0.05218			0.01049	0.01874
		461.273			1795.57	3460.63			0.04044			0.01231	0.01113
		462.441			1800.14	3469.41			0.04118			0.00397	0.0099
		463.619			1804.69	3478.2			0.02201			0.00933	0.01063
		464.788			1809.25	3486.98			0.03679			0.01541	0.00864
		465.957			1813.8	3495.76			0.02592			0.00598	0.00902
		467.125			1818.36	3504.55			0.04118			0.01861	0.01235
		468.294			1822.92	3513.33			0.02945			0.01272	0.02353
		469.472			1827.48	3522.11			0.03216			0.0203	0.0058
		470.641			1832.04	3530.9			0.01993			0.02279	0.01435
					1836.59	3539.67						0.01138	0.02098
					1841.15	3548.46						0.00962	0.01548
					1845.7	3557.24						0.01468	0.01157
					1850.26	3566.02						0.00381	0.02139
					1854.83	3574.81						0.01153	0.01547
					1859.38	3583.59						0.01431	0.02251
					1863.94	3592.37						0.01122	0.01947
					1868.49	3601.16						0.00487	0.02913
					1873.05	3609.94						0.01942	0.00419
					1877.61	3618.73						0.0011	0.01444
					1882.17	3627.51						0.00646	0.00987
					1886.72	3636.29						0.00953	0.01365
					1891.28	3645.08						0.01876	0.01037
					1895.84	3653.86						0.01457	0.00201
					1900.39	3662.64						0.00904	0.01145
					1904.96	3671.43						0.01264	0.0329
					1909.51	3680.21						0.01205	0.01389
					1914.07	3688.99						0.02567	0.01872
					1918.62	3697.78						0.01595	0.01441
					1923.18	3706.56						0.01515	0.01684
					1927.73	3715.35						0.01204	0.01116
					1932.3	3724.13						0.00949	0.02973
					1936.86	3732.91						0.01382	0.01211
					1941.41	3741.7						0.02835	0.0179
					1945.97	3750.48						0.00491	0.0141
					1950.52	3759.26						0.00522	0.02066
					1955.08	3768.05						0.000973035	0.01294
					1959.64	3776.83						0.00432	0.0209
					1964.2	3785.61						0.00628	0.01728
					1968.75	3794.4						0.00773	0.02327
					1973.31	3803.17						0.01402	0.01012
					1977.87	3811.96						0.01696	0.01171
					1982.42	3820.74						0.01415	0.01541
					1986.99	3829.52						0.01661	0.01895
					1991.54	3838.31						0.01738	0.00598
					1996.1	3847.09						0.00227	0.02502
					2000.65	3855.87						0.00662	0.00908
					2005.21	3864.66						0.0144	0.01598
					2009.77	3873.44						0.01763	0.0233
					2014.33	3882.22						0.0058	0.00372
					2018.89	3891.01						0.00836	0.00484
					2023.44	3899.79						0.00943	0.00671
					2028	3908.58						0.004	0.00468
					2032.55	3917.36						0.00548	0.00306
					2037.12	3926.14						0.01417	0.00363
					2041.67	3934.93						0.00801	0.01689
					2046.23	3943.71						0.01167	0.0112
					2050.79	3952.49						0.01048	0.01376
					2055.34	3961.28						0.01693	0.00289
					2059.9	3970.06						0.00226	0.00997
					2064.46	3978.84						0.012	0.00746
					2069.02	3987.63						0.01325	0.0127
					2073.57	3996.41						0.01351	0.00826
					2078.13	4005.2						0.0023	0.01116
					2082.68	4013.98						0.00886	0.01012
					2087.24	4022.76						0.00759	0.00236
					2091.81	4031.55						0.01309	0.00521
					2096.36	4040.33						0.00266	0.01521
					2100.92	4049.11						0.01189	0.01682
					2105.47	4057.89						0.013	0.01146
					2110.03	4066.67						0.00785	0.0081
					2114.58	4075.46						0.01099	0.00257
					2119.15	4084.24						0.01591	0.00701
					2123.7	4093.02						0.02538	0.01735
					2128.26	4101.81						0.01409	0.00383
					2132.82	4110.59						0.01433	0.00977
					2137.37	4119.37						0.00621	0.0135
					2141.93	4128.16						0.02052	0.01143
					2146.49	4136.94						0.0106	0.00933
					2151.05	4145.72						0.01177	0.01177
					2155.6	4154.51						0.01231	0.01789
					2160.16	4163.29						0.01014	0.0034
					2164.72	4172.08						0.01038	0.01529
					2169.27	4180.86						0.00997	0.00811
					2173.84	4189.64						0.00885	0.01543
					2178.39	4198.43						0.0052	0.01172
					2182.95	4207.21						0.00665	0.00496
					2187.5	4215.99						0.00684	0.00539
					2192.06	4224.78						0.00814	0.01414
					2196.62	4233.56						0.00278	0.00712
					2201.18	4242.34						0.0015	0.0099
					2205.74	4251.13						0.00693	0.01285
					2210.29	4259.91						0.0103	0.01018
					2214.85	4268.7						0.00902	0.01046
					2219.4	4277.48						0.01029	0.00724
					2223.97	4286.26						0.00782	0.00853
					2228.52	4295.05						0.00676	0.00182
					2233.08	4303.83						0.00198	0.01611
					2237.63	4312.61						0.01002	0.0057
					2242.19	4321.39						0.01121	0.00652
					2246.75	4330.17						0.00241	0.02406
					2251.31	4338.95						0.01128	0.01702
					2255.87	4347.74						0.01452	0.00574
					2260.42	4356.52						0.0093	0.02121
					2264.98	4365.31						0.00914	0.00674
					2269.53	4374.09						0.01269	0.00896
					2274.09	4382.87						0.0162	0.01151
					2278.65	4391.66						0.00307	0.01317
					2283.21	4400.44						0.00423	0.00841
					2287.77	4409.22						0.00933	0.0147
					2292.32	4418.01						0.00309	0.01612
					2296.88	4426.79						0.00835	0.0091
					2301.43	4435.57						0.0086	0.00272
					2306	4444.36						0.00336	0.01315
					2310.55	4453.14						0.00775	0.0139
					2315.11	4461.93						0.01115	0.01556
					2319.67	4470.71						0.00788	0.00705
					2324.22	4479.49						0.0072	0.00252
					2328.78	4488.28						0.00826	0.00603
					2333.34	4497.06						0.01083	0.01972
					2337.9	4505.84						0.01261	0.00693
					2342.45	4514.63						0.00184	0.00593
					2347.01	4523.41						0.01045	0.00852
					2351.56	4532.19						0.00553	0.01176
					2356.12	4540.98						0.00633	0.00155
						4549.76							0.00521
						4558.55							0.0153
						4567.33							0.00512
						4576.11							0.01284
						4584.89							0.00964
						4593.67							0.01712
						4602.45							0.01945
						4611.24							0.02065
						4620.02							0.01227
						4628.81							0.01171
						4637.59							0.01103
						4646.37							0.00972
						4655.16							0.00885
						4663.94							0.0127
						4672.72							0.01151
						4681.51							0.01298
						4690.29							0.0114
						4699.07							0.01141
						4707.86							0.00564

## Sheet: Figure 2c
Magnetic field (T)	Electron (rad/ns)	Hole (rad/ns)		fitBe (T)	Fit Electron (rad/ns)	fitBh (T)	Fit Hole (rad/ns)
0.05	9.9675	4.1385		0.05	8.6205	0.05	3.3075
0.125	22.728	8.703		0.05395	9.303	0.05395	3.57
0.25	43.932	16.767		0.05791	9.984	0.05791	3.831
0.5	85.2225	32.3955		0.06186	10.6665	0.06186	4.0935
1	170.553	64.902		0.06582	11.3475	0.06582	4.3545
2	341.987	130.791		0.06977	12.03	0.06977	4.6155
4	691.596	265.786		0.07372	12.711	0.07372	4.878
				0.07768	13.3935	0.07768	5.139
				0.08163	14.0745	0.08163	5.4015
				0.08559	14.757	0.08559	5.6625
				0.08954	15.438	0.08954	5.925
				0.09349	16.1205	0.09349	6.186
				0.09745	16.8015	0.09745	6.447
				0.1014	17.484	0.1014	6.7095
				0.10536	18.165	0.10536	6.9705
				0.10931	18.8475	0.10931	7.233
				0.11326	19.5285	0.11326	7.494
				0.11722	20.211	0.11722	7.755
				0.12117	20.892	0.12117	8.0175
				0.12513	21.5745	0.12513	8.2785
				0.12908	22.2555	0.12908	8.541
				0.13303	22.938	0.13303	8.802
				0.13699	23.619	0.13699	9.063
				0.14094	24.3015	0.14094	9.3255
				0.14489	24.9825	0.14489	9.5865
				0.14885	25.665	0.14885	9.849
				0.1528	26.346	0.1528	10.11
				0.15676	27.0285	0.15676	10.371
				0.16071	27.7095	0.16071	10.6335
				0.16466	28.392	0.16466	10.8945
				0.16862	29.073	0.16862	11.157
				0.17257	29.7555	0.17257	11.418
				0.17653	30.4365	0.17653	11.679
				0.18048	31.119	0.18048	11.9415
				0.18443	31.8	0.18443	12.2025
				0.18839	32.4825	0.18839	12.465
				0.19234	33.1635	0.19234	12.726
				0.1963	33.846	0.1963	12.987
				0.20025	34.527	0.20025	13.2495
				0.2042	35.2095	0.2042	13.5105
				0.20816	35.8905	0.20816	13.773
				0.21211	36.573	0.21211	14.034
				0.21607	37.254	0.21607	14.295
				0.22002	37.9365	0.22002	14.5575
				0.22397	38.6175	0.22397	14.8185
				0.22793	39.3	0.22793	15.081
				0.23188	39.981	0.23188	15.342
				0.23584	40.6635	0.23584	15.603
				0.23979	41.3445	0.23979	15.8655
				0.24374	42.027	0.24374	16.1265
				0.2477	42.708	0.2477	16.389
				0.25165	43.3905	0.25165	16.65
				0.25561	44.0715	0.25561	16.9125
				0.25956	44.754	0.25956	17.1735
				0.26351	45.435	0.26351	17.4345
				0.26747	46.1175	0.26747	17.697
				0.27142	46.7985	0.27142	17.958
				0.27538	47.481	0.27538	18.2205
				0.27933	48.162	0.27933	18.4815
				0.28328	48.8445	0.28328	18.7425
				0.28724	49.5255	0.28724	19.005
				0.29119	50.208	0.29119	19.266
				0.29515	50.889	0.29515	19.5285
				0.2991	51.5715	0.2991	19.7895
				0.30305	52.2525	0.30305	20.0505
				0.30701	52.935	0.30701	20.313
				0.31096	53.616	0.31096	20.574
				0.31491	54.2985	0.31491	20.8365
				0.31887	54.9795	0.31887	21.0975
				0.32282	55.662	0.32282	21.3585
				0.32678	56.343	0.32678	21.621
				0.33073	57.0255	0.33073	21.882
				0.33468	57.7065	0.33468	22.1445
				0.33864	58.389	0.33864	22.4055
				0.34259	59.07	0.34259	22.6665
				0.34655	59.7525	0.34655	22.929
				0.3505	60.4335	0.3505	23.19
				0.35445	61.116	0.35445	23.4525
				0.35841	61.797	0.35841	23.7135
				0.36236	62.4795	0.36236	23.9745
				0.36632	63.1605	0.36632	24.237
				0.37027	63.843	0.37027	24.498
				0.37422	64.524	0.37422	24.7605
				0.37818	65.2065	0.37818	25.0215
				0.38213	65.8875	0.38213	25.2825
				0.38609	66.57	0.38609	25.545
				0.39004	67.251	0.39004	25.806
				0.39399	67.9335	0.39399	26.0685
				0.39795	68.6145	0.39795	26.3295
				0.4019	69.2955	0.4019	26.592
				0.40586	69.978	0.40586	26.853
				0.40981	70.659	0.40981	27.114
				0.41376	71.3415	0.41376	27.3765
				0.41772	72.0225	0.41772	27.6375
				0.42167	72.705	0.42167	27.9
				0.42563	73.386	0.42563	28.161
				0.42958	74.0685	0.42958	28.422
				0.43353	74.7495	0.43353	28.6845
				0.43749	75.432	0.43749	28.9455
				0.44144	76.113	0.44144	29.208
				0.4454	76.7955	0.4454	29.469
				0.44935	77.4765	0.44935	29.73
				0.4533	78.159	0.4533	29.9925
				0.45726	78.84	0.45726	30.2535
				0.46121	79.5225	0.46121	30.516
				0.46517	80.2035	0.46517	30.777
				0.46912	80.886	0.46912	31.038
				0.47307	81.567	0.47307	31.3005
				0.47703	82.2495	0.47703	31.5615
				0.48098	82.9305	0.48098	31.824
				0.48493	83.613	0.48493	32.085
				0.48889	84.294	0.48889	32.346
				0.49284	84.9765	0.49284	32.6085
				0.4968	85.6575	0.4968	32.8695
				0.50075	86.34	0.50075	33.132
				0.5047	87.021	0.5047	33.393
				0.50866	87.7035	0.50866	33.654
				0.51261	88.3845	0.51261	33.9165
				0.51657	89.067	0.51657	34.1775
				0.52052	89.748	0.52052	34.44
				0.52447	90.4305	0.52447	34.701
				0.52843	91.1115	0.52843	34.962
				0.53238	91.794	0.53238	35.2245
				0.53634	92.475	0.53634	35.4855
				0.54029	93.1575	0.54029	35.748
				0.54424	93.8385	0.54424	36.009
				0.5482	94.521	0.5482	36.27
				0.55215	95.202	0.55215	36.5325
				0.55611	95.8845	0.55611	36.7935
				0.56006	96.5655	0.56006	37.056
				0.56401	97.248	0.56401	37.317
				0.56797	97.929	0.56797	37.5795
				0.57192	98.6115	0.57192	37.8405
				0.57588	99.2925	0.57588	38.1015
				0.57983	99.975	0.57983	38.364
				0.58378	100.656	0.58378	38.625
				0.58774	101.338	0.58774	38.8875
				0.59169	102.019	0.59169	39.1485
				0.59565	102.702	0.59565	39.4095
				0.5996	103.383	0.5996	39.672
				0.60355	104.065	0.60355	39.933
				0.60751	104.746	0.60751	40.1955
				0.61146	105.429	0.61146	40.4565
				0.61542	106.11	0.61542	40.7175
				0.61937	106.793	0.61937	40.98
				0.62332	107.473	0.62332	41.241
				0.62728	108.156	0.62728	41.5035
				0.63123	108.837	0.63123	41.7645
				0.63519	109.519	0.63519	42.0255
				0.63914	110.201	0.63914	42.288
				0.64309	110.883	0.64309	42.549
				0.64705	111.564	0.64705	42.8115
				0.651	112.246	0.651	43.0725
				0.65495	112.927	0.65495	43.3335
				0.65891	113.61	0.65891	43.596
				0.66286	114.291	0.66286	43.857
				0.66682	114.973	0.66682	44.1195
				0.67077	115.654	0.67077	44.3805
				0.67472	116.337	0.67472	44.6415
				0.67868	117.018	0.67868	44.904
				0.68263	117.7	0.68263	45.165
				0.68659	118.381	0.68659	45.4275
				0.69054	119.064	0.69054	45.6885
				0.69449	119.745	0.69449	45.9495
				0.69845	120.427	0.69845	46.212
				0.7024	121.109	0.7024	46.473
				0.70636	121.791	0.70636	46.7355
				0.71031	122.472	0.71031	46.9965
				0.71426	123.154	0.71426	47.259
				0.71822	123.835	0.71822	47.52
				0.72217	124.518	0.72217	47.781
				0.72613	125.199	0.72613	48.0435
				0.73008	125.882	0.73008	48.3045
				0.73403	126.562	0.73403	48.567
				0.73799	127.245	0.73799	48.828
				0.74194	127.926	0.74194	49.089
				0.7459	128.608	0.7459	49.3515
				0.74985	129.29	0.74985	49.6125
				0.7538	129.972	0.7538	49.875
				0.75776	130.653	0.75776	50.136
				0.76171	131.335	0.76171	50.397
				0.76567	132.016	0.76567	50.6595
				0.76962	132.699	0.76962	50.9205
				0.77357	133.38	0.77357	51.183
				0.77753	134.062	0.77753	51.444
				0.78148	134.743	0.78148	51.705
				0.78544	135.426	0.78544	51.9675
				0.78939	136.107	0.78939	52.2285
				0.79334	136.79	0.79334	52.491
				0.7973	137.47	0.7973	52.752
				0.80125	138.153	0.80125	53.013
				0.80521	138.834	0.80521	53.2755
				0.80916	139.516	0.80916	53.5365
				0.81311	140.197	0.81311	53.799
				0.81707	140.88	0.81707	54.06
				0.82102	141.561	0.82102	54.321
				0.82497	142.243	0.82497	54.5835
				0.82893	142.924	0.82893	54.8445
				0.83288	143.607	0.83288	55.107
				0.83684	144.288	0.83684	55.368
				0.84079	144.971	0.84079	55.629
				0.84474	145.651	0.84474	55.8915
				0.8487	146.334	0.8487	56.1525
				0.85265	147.015	0.85265	56.415
				0.85661	147.698	0.85661	56.676
				0.86056	148.379	0.86056	56.9385
				0.86451	149.061	0.86451	57.1995
				0.86847	149.742	0.86847	57.4605
				0.87242	150.425	0.87242	57.723
				0.87638	151.106	0.87638	57.984
				0.88033	151.787	0.88033	58.2465
				0.88428	152.469	0.88428	58.5075
				0.88824	153.15	0.88824	58.7685
				0.89219	153.832	0.89219	59.031
				0.89615	154.513	0.89615	59.292
				0.9001	155.196	0.9001	59.5545
				0.90405	155.877	0.90405	59.8155
				0.90801	156.559	0.90801	60.0765
				0.91196	157.24	0.91196	60.339
				0.91592	157.923	0.91592	60.6
				0.91987	158.604	0.91987	60.8625
				0.92382	159.286	0.92382	61.1235
				0.92778	159.967	0.92778	61.3845
				0.93173	160.65	0.93173	61.647
				0.93569	161.331	0.93569	61.908
				0.93964	162.013	0.93964	62.1705
				0.94359	162.695	0.94359	62.4315
				0.94755	163.377	0.94755	62.6925
				0.9515	164.058	0.9515	62.955
				0.95546	164.741	0.95546	63.216
				0.95941	165.422	0.95941	63.4785
				0.96336	166.104	0.96336	63.7395
				0.96732	166.785	0.96732	64.0005
				0.97127	167.468	0.97127	64.263
				0.97523	168.148	0.97523	64.524
				0.97918	168.831	0.97918	64.7865
				0.98313	169.512	0.98313	65.0475
				0.98709	170.195	0.98709	65.3085
				0.99104	170.875	0.99104	65.571
				0.99499	171.558	0.99499	65.832
				0.99895	172.239	0.99895	66.0945
				1.0029	172.921	1.0029	66.3555
				1.00686	173.603	1.00686	66.6165
				1.01081	174.285	1.01081	66.879
				1.01476	174.966	1.01476	67.14
				1.01872	175.648	1.01872	67.4025
				1.02267	176.329	1.02267	67.6635
				1.02663	177.012	1.02663	67.926
				1.03058	177.693	1.03058	68.187
				1.03453	178.375	1.03453	68.448
				1.03849	179.056	1.03849	68.7105
				1.04244	179.739	1.04244	68.9715
				1.0464	180.42	1.0464	69.234
				1.05035	181.102	1.05035	69.495
				1.0543	181.783	1.0543	69.756
				1.05826	182.466	1.05826	70.0185
				1.06221	183.147	1.06221	70.2795
				1.06617	183.829	1.06617	70.542
				1.07012	184.511	1.07012	70.803
				1.07407	185.193	1.07407	71.064
				1.07803	185.874	1.07803	71.3265
				1.08198	186.557	1.08198	71.5875
				1.08594	187.238	1.08594	71.85
				1.08989	187.92	1.08989	72.111
				1.09384	188.601	1.09384	72.372
				1.0978	189.284	1.0978	72.6345
				1.10175	189.964	1.10175	72.8955
				1.10571	190.647	1.10571	73.158
				1.10966	191.328	1.10966	73.419
				1.11361	192.011	1.11361	73.68
				1.11757	192.691	1.11757	73.9425
				1.12152	193.374	1.12152	74.2035
				1.12548	194.055	1.12548	74.466
				1.12943	194.737	1.12943	74.727
				1.13338	195.418	1.13338	74.988
				1.13734	196.101	1.13734	75.2505
				1.14129	196.782	1.14129	75.5115
				1.14525	197.464	1.14525	75.774
				1.1492	198.145	1.1492	76.035
				1.15315	198.828	1.15315	76.296
				1.15711	199.509	1.15711	76.5585
				1.16106	200.191	1.16106	76.8195
				1.16502	200.873	1.16502	77.082
				1.16897	201.555	1.16897	77.343
				1.17292	202.236	1.17292	77.6055
				1.17688	202.918	1.17688	77.8665
				1.18083	203.599	1.18083	78.1275
				1.18478	204.282	1.18478	78.39
				1.18874	204.963	1.18874	78.651
				1.19269	205.645	1.19269	78.9135
				1.19665	206.327	1.19665	79.1745
				1.2006	207.009	1.2006	79.4355
				1.20455	207.69	1.20455	79.698
				1.20851	208.373	1.20851	79.959
				1.21246	209.054	1.21246	80.2215
				1.21642	209.736	1.21642	80.4825
				1.22037	210.417	1.22037	80.7435
				1.22432	211.1	1.22432	81.006
				1.22828	211.78	1.22828	81.267
				1.23223	212.463	1.23223	81.5295
				1.23619	213.144	1.23619	81.7905
				1.24014	213.827	1.24014	82.0515
				1.24409	214.507	1.24409	82.314
				1.24805	215.19	1.24805	82.575
				1.252	215.871	1.252	82.8375
				1.25596	216.553	1.25596	83.0985
				1.25991	217.234	1.25991	83.3595
				1.26386	217.917	1.26386	83.622
				1.26782	218.598	1.26782	83.883
				1.27177	219.28	1.27177	84.1455
				1.27573	219.962	1.27573	84.4065
				1.27968	220.644	1.27968	84.6675
				1.28363	221.325	1.28363	84.93
				1.28759	222.007	1.28759	85.191
				1.29154	222.689	1.29154	85.4535
				1.2955	223.371	1.2955	85.7145
				1.29945	224.052	1.29945	85.9755
				1.3034	224.734	1.3034	86.238
				1.30736	225.415	1.30736	86.499
				1.31131	226.098	1.31131	86.7615
				1.31527	226.779	1.31527	87.0225
				1.31922	227.461	1.31922	87.2835
				1.32317	228.142	1.32317	87.546
				1.32713	228.825	1.32713	87.807
				1.33108	229.506	1.33108	88.0695
				1.33504	230.188	1.33504	88.3305
				1.33899	230.87	1.33899	88.593
				1.34294	231.552	1.34294	88.854
				1.3469	232.233	1.3469	89.115
				1.35085	232.916	1.35085	89.3775
				1.3548	233.596	1.3548	89.6385
				1.35876	234.279	1.35876	89.901
				1.36271	234.96	1.36271	90.162
				1.36667	235.641	1.36667	90.423
				1.37062	236.323	1.37062	90.6855
				1.37457	237.005	1.37457	90.9465
				1.37853	237.687	1.37853	91.209
				1.38248	238.368	1.38248	91.47
				1.38644	239.05	1.38644	91.731
				1.39039	239.731	1.39039	91.9935
				1.39434	240.414	1.39434	92.2545
				1.3983	241.095	1.3983	92.517
				1.40225	241.777	1.40225	92.778
				1.40621	242.458	1.40621	93.039
				1.41016	243.141	1.41016	93.3015
				1.41411	243.822	1.41411	93.5625
				1.41807	244.505	1.41807	93.825
				1.42202	245.185	1.42202	94.086
				1.42598	245.868	1.42598	94.347
				1.42993	246.549	1.42993	94.6095
				1.43388	247.231	1.43388	94.8705
				1.43784	247.912	1.43784	95.133
				1.44179	248.595	1.44179	95.394
				1.44575	249.276	1.44575	95.655
				1.4497	249.958	1.4497	95.9175
				1.45365	250.64	1.45365	96.1785
				1.45761	251.322	1.45761	96.441
				1.46156	252.003	1.46156	96.702
				1.46552	252.685	1.46552	96.963
				1.46947	253.367	1.46947	97.2255
				1.47342	254.049	1.47342	97.4865
				1.47738	254.73	1.47738	97.749
				1.48133	255.412	1.48133	98.01
				1.48529	256.093	1.48529	98.2725
				1.48924	256.776	1.48924	98.5335
				1.49319	257.457	1.49319	98.7945
				1.49715	258.139	1.49715	99.057
				1.5011	258.82	1.5011	99.318
				1.50506	259.503	1.50506	99.5805
				1.50901	260.184	1.50901	99.8415
				1.51296	260.866	1.51296	100.102
				1.51692	261.548	1.51692	100.365
				1.52087	262.23	1.52087	100.626
				1.52482	262.911	1.52482	100.889
				1.52878	263.594	1.52878	101.149
				1.53273	264.274	1.53273	101.41
				1.53669	264.957	1.53669	101.673
				1.54064	265.638	1.54064	101.934
				1.54459	266.321	1.54459	102.197
				1.54855	267.002	1.54855	102.458
				1.5525	267.684	1.5525	102.719
				1.55646	268.365	1.55646	102.981
				1.56041	269.048	1.56041	103.242
				1.56436	269.728	1.56436	103.504
				1.56832	270.411	1.56832	103.766
				1.57227	271.092	1.57227	104.026
				1.57623	271.774	1.57623	104.289
				1.58018	272.456	1.58018	104.55
				1.58413	273.138	1.58413	104.812
				1.58809	273.819	1.58809	105.073
				1.59204	274.501	1.59204	105.334
				1.596	275.183	1.596	105.597
				1.59995	275.865	1.59995	105.858
				1.6039	276.546	1.6039	106.121
				1.60786	277.228	1.60786	106.382
				1.61181	277.909	1.61181	106.642
				1.61577	278.592	1.61577	106.905
				1.61972	279.273	1.61972	107.166
				1.62367	279.956	1.62367	107.428
				1.62763	280.637	1.62763	107.689
				1.63158	281.319	1.63158	107.952
				1.63554	282	1.63554	108.213
				1.63949	282.683	1.63949	108.474
				1.64344	283.363	1.64344	108.737
				1.6474	284.046	1.6474	108.998
				1.65135	284.727	1.65135	109.26
				1.65531	285.409	1.65531	109.521
				1.65926	286.09	1.65926	109.782
				1.66321	286.773	1.66321	110.044
				1.66717	287.454	1.66717	110.305
				1.67112	288.136	1.67112	110.568
				1.67508	288.817	1.67508	110.829
				1.67903	289.5	1.67903	111.09
				1.68298	290.181	1.68298	111.352
				1.68694	290.863	1.68694	111.614
				1.69089	291.544	1.69089	111.876
				1.69484	292.227	1.69484	112.137
				1.6988	292.908	1.6988	112.398
				1.70275	293.59	1.70275	112.66
				1.70671	294.272	1.70671	112.921
				1.71066	294.954	1.71066	113.184
				1.71461	295.635	1.71461	113.445
				1.71857	296.317	1.71857	113.706
				1.72252	296.998	1.72252	113.968
				1.72648	297.681	1.72648	114.23
				1.73043	298.362	1.73043	114.492
				1.73438	299.044	1.73438	114.753
				1.73834	299.725	1.73834	115.014
				1.74229	300.408	1.74229	115.276
				1.74625	301.089	1.74625	115.537
				1.7502	301.772	1.7502	115.8
				1.75415	302.452	1.75415	116.061
				1.75811	303.135	1.75811	116.322
				1.76206	303.816	1.76206	116.584
				1.76602	304.498	1.76602	116.846
				1.76997	305.18	1.76997	117.108
				1.77392	305.862	1.77392	117.369
				1.77788	306.543	1.77788	117.63
				1.78183	307.226	1.78183	117.892
				1.78579	307.906	1.78579	118.153
				1.78974	308.589	1.78974	118.416
				1.79369	309.27	1.79369	118.677
				1.79765	309.952	1.79765	118.94
				1.8016	310.633	1.8016	119.2
				1.80556	311.316	1.80556	119.461
				1.80951	311.997	1.80951	119.724
				1.81346	312.68	1.81346	119.985
				1.81742	313.361	1.81742	120.247
				1.82137	314.043	1.82137	120.508
				1.82533	314.724	1.82533	120.77
				1.82928	315.406	1.82928	121.032
				1.83323	316.088	1.83323	121.293
				1.83719	316.77	1.83719	121.555
				1.84114	317.451	1.84114	121.816
				1.8451	318.132	1.8451	122.077
				1.84905	318.815	1.84905	122.34
				1.853	319.495	1.853	122.601
				1.85696	320.178	1.85696	122.863
				1.86091	320.859	1.86091	123.124
				1.86486	321.541	1.86486	123.385
				1.86882	322.222	1.86882	123.648
				1.87277	322.905	1.87277	123.909
				1.87673	323.586	1.87673	124.172
				1.88068	324.268	1.88068	124.433
				1.88463	324.949	1.88463	124.693
				1.88859	325.632	1.88859	124.956
				1.89254	326.313	1.89254	125.217
				1.8965	326.995	1.8965	125.479
				1.90045	327.676	1.90045	125.74
				1.9044	328.359	1.9044	126.001
				1.90836	329.04	1.90836	126.264
				1.91231	329.722	1.91231	126.525
				1.91627	330.404	1.91627	126.787
				1.92022	331.086	1.92022	127.049
				1.92417	331.767	1.92417	127.309
				1.92813	332.45	1.92813	127.572
				1.93208	333.13	1.93208	127.833
				1.93604	333.813	1.93604	128.095
				1.93999	334.494	1.93999	128.356
				1.94394	335.177	1.94394	128.619
				1.9479	335.858	1.9479	128.88
				1.95185	336.54	1.95185	129.141
				1.95581	337.221	1.95581	129.403
				1.95976	337.903	1.95976	129.664
				1.96371	338.584	1.96371	129.927
				1.96767	339.267	1.96767	130.188
				1.97162	339.948	1.97162	130.449
				1.97558	340.63	1.97558	130.712
				1.97953	341.311	1.97953	130.972
				1.98348	341.994	1.98348	131.235
				1.98744	342.675	1.98744	131.496
				1.99139	343.357	1.99139	131.757
				1.99535	344.038	1.99535	132.019
				1.9993	344.721	1.9993	132.28
				2.00325	345.402	2.00325	132.543
				2.00721	346.084	2.00721	132.804
				2.01116	346.766	2.01116	133.065
				2.01512	347.448	2.01512	133.327
				2.01907	348.129	2.01907	133.589
				2.02302	348.812	2.02302	133.851
				2.02698	349.493	2.02698	134.112
				2.03093	350.175	2.03093	134.373
				2.03488	350.856	2.03488	134.635
				2.03884	351.538	2.03884	134.897
				2.04279	352.219	2.04279	135.159
				2.04675	352.902	2.04675	135.42
				2.0507	353.583	2.0507	135.681
				2.05465	354.265	2.05465	135.944
				2.05861	354.947	2.05861	136.204
				2.06256	355.629	2.06256	136.467
				2.06652	356.31	2.06652	136.728
				2.07047	356.993	2.07047	136.989
				2.07442	357.673	2.07442	137.251
				2.07838	358.356	2.07838	137.512
				2.08233	359.037	2.08233	137.775
				2.08629	359.72	2.08629	138.036
				2.09024	360.401	2.09024	138.298
				2.09419	361.083	2.09419	138.56
				2.09815	361.764	2.09815	138.82
				2.1021	362.447	2.1021	139.083
				2.10606	363.127	2.10606	139.344
				2.11001	363.81	2.11001	139.606
				2.11396	364.491	2.11396	139.868
				2.11792	365.173	2.11792	140.129
				2.12187	365.854	2.12187	140.391
				2.12583	366.537	2.12583	140.652
				2.12978	367.218	2.12978	140.915
				2.13373	367.9	2.13373	141.175
				2.13769	368.581	2.13769	141.436
				2.14164	369.264	2.14164	141.699
				2.1456	369.945	2.1456	141.96
				2.14955	370.627	2.14955	142.222
				2.1535	371.308	2.1535	142.483
				2.15746	371.991	2.15746	142.744
				2.16141	372.672	2.16141	143.007
				2.16537	373.354	2.16537	143.268
				2.16932	374.036	2.16932	143.531
				2.17327	374.718	2.17327	143.791
				2.17723	375.399	2.17723	144.053
				2.18118	376.082	2.18118	144.315
				2.18514	376.762	2.18514	144.576
				2.18909	377.445	2.18909	144.838
				2.19304	378.126	2.19304	145.1
				2.197	378.808	2.197	145.361
				2.20095	379.489	2.20095	145.623
				2.2049	380.172	2.2049	145.884
				2.20886	380.853	2.20886	146.146
				2.21281	381.535	2.21281	146.407
				2.21677	382.216	2.21677	146.668
				2.22072	382.899	2.22072	146.931
				2.22467	383.58	2.22467	147.192
				2.22863	384.262	2.22863	147.454
				2.23258	384.943	2.23258	147.715
				2.23654	385.626	2.23654	147.976
				2.24049	386.307	2.24049	148.239
				2.24444	386.989	2.24444	148.5
				2.2484	387.67	2.2484	148.762
				2.25235	388.353	2.25235	149.024
				2.25631	389.034	2.25631	149.286
				2.26026	389.716	2.26026	149.547
				2.26421	390.398	2.26421	149.808
				2.26817	391.08	2.26817	150.07
				2.27212	391.761	2.27212	150.332
				2.27608	392.443	2.27608	150.594
				2.28003	393.125	2.28003	150.855
				2.28398	393.807	2.28398	151.116
				2.28794	394.488	2.28794	151.379
				2.29189	395.171	2.29189	151.639
				2.29585	395.851	2.29585	151.902
				2.2998	396.534	2.2998	152.163
				2.30375	397.215	2.30375	152.424
				2.30771	397.897	2.30771	152.686
				2.31166	398.579	2.31166	152.947
				2.31562	399.261	2.31562	153.21
				2.31957	399.942	2.31957	153.471
				2.32352	400.625	2.32352	153.732
				2.32748	401.305	2.32748	153.994
				2.33143	401.986	2.33143	154.255
				2.33539	402.669	2.33539	154.518
				2.33934	403.35	2.33934	154.779
				2.34329	404.033	2.34329	155.04
				2.34725	404.714	2.34725	155.302
				2.3512	405.396	2.3512	155.564
				2.35516	406.077	2.35516	155.826
				2.35911	406.76	2.35911	156.087
				2.36306	407.441	2.36306	156.348
				2.36702	408.123	2.36702	156.611
				2.37097	408.804	2.37097	156.871
				2.37492	409.486	2.37492	157.134
				2.37888	410.167	2.37888	157.395
				2.38283	410.85	2.38283	157.656
				2.38679	411.531	2.38679	157.918
				2.39074	412.213	2.39074	158.179
				2.39469	412.894	2.39469	158.442
				2.39865	413.577	2.39865	158.703
				2.4026	414.258	2.4026	158.966
				2.40656	414.94	2.40656	159.226
				2.41051	415.621	2.41051	159.488
				2.41446	416.304	2.41446	159.75
				2.41842	416.985	2.41842	160.011
				2.42237	417.668	2.42237	160.273
				2.42633	418.349	2.42633	160.535
				2.43028	419.031	2.43028	160.796
				2.43423	419.712	2.43423	161.058
				2.43819	420.394	2.43819	161.319
				2.44214	421.075	2.44214	161.581
				2.4461	421.758	2.4461	161.843
				2.45005	422.439	2.45005	162.103
				2.454	423.121	2.454	162.366
				2.45796	423.802	2.45796	162.627
				2.46191	424.485	2.46191	162.889
				2.46587	425.166	2.46587	163.15
				2.46982	425.848	2.46982	163.411
				2.47377	426.529	2.47377	163.674
				2.47773	427.212	2.47773	163.935
				2.48168	427.893	2.48168	164.197
				2.48564	428.575	2.48564	164.458
				2.48959	429.256	2.48959	164.719
				2.49354	429.939	2.49354	164.982
				2.4975	430.62	2.4975	165.243
				2.50145	431.302	2.50145	165.506
				2.50541	431.983	2.50541	165.767
				2.50936	432.666	2.50936	166.027
				2.51331	433.347	2.51331	166.29
				2.51727	434.029	2.51727	166.551
				2.52122	434.711	2.52122	166.814
				2.52518	435.393	2.52518	167.075
				2.52913	436.074	2.52913	167.335
				2.53308	436.756	2.53308	167.598
				2.53704	437.438	2.53704	167.859
				2.54099	438.12	2.54099	168.121
				2.54494	438.801	2.54494	168.382
				2.5489	439.483	2.5489	168.643
				2.55285	440.164	2.55285	168.906
				2.55681	440.847	2.55681	169.167
				2.56076	441.528	2.56076	169.429
				2.56471	442.211	2.56471	169.69
				2.56867	442.892	2.56867	169.953
				2.57262	443.574	2.57262	170.214
				2.57658	444.255	2.57658	170.475
				2.58053	444.938	2.58053	170.737
				2.58448	445.618	2.58448	170.999
				2.58844	446.301	2.58844	171.261
				2.59239	446.982	2.59239	171.522
				2.59635	447.665	2.59635	171.783
				2.6003	448.346	2.6003	172.046
				2.60425	449.028	2.60425	172.306
				2.60821	449.709	2.60821	172.569
				2.61216	450.391	2.61216	172.83
				2.61612	451.072	2.61612	173.091
				2.62007	451.755	2.62007	173.354
				2.62402	452.436	2.62402	173.614
				2.62798	453.118	2.62798	173.877
				2.63193	453.799	2.63193	174.138
				2.63589	454.482	2.63589	174.399
				2.63984	455.163	2.63984	174.661
				2.64379	455.845	2.64379	174.923
				2.64775	456.526	2.64775	175.185
				2.6517	457.209	2.6517	175.446
				2.65566	457.89	2.65566	175.707
				2.65961	458.572	2.65961	175.97
				2.66356	459.253	2.66356	176.231
				2.66752	459.936	2.66752	176.493
				2.67147	460.617	2.67147	176.754
				2.67543	461.299	2.67543	177.015
				2.67938	461.981	2.67938	177.278
				2.68333	462.663	2.68333	177.538
				2.68729	463.344	2.68729	177.801
				2.69124	464.026	2.69124	178.062
				2.6952	464.707	2.6952	178.323
				2.69915	465.39	2.69915	178.585
				2.7031	466.071	2.7031	178.846
				2.70706	466.753	2.70706	179.109
				2.71101	467.434	2.71101	179.37
				2.71496	468.117	2.71496	179.632
				2.71892	468.798	2.71892	179.893
				2.72287	469.48	2.72287	180.154
				2.72683	470.161	2.72683	180.417
				2.73078	470.844	2.73078	180.678
				2.73473	471.525	2.73473	180.94
				2.73869	472.207	2.73869	181.201
				2.74264	472.888	2.74264	181.463
				2.7466	473.571	2.7466	181.725
				2.75055	474.252	2.75055	181.986
				2.7545	474.934	2.7545	182.249
				2.75846	475.615	2.75846	182.51
				2.76241	476.298	2.76241	182.77
				2.76637	476.979	2.76637	183.033
				2.77032	477.661	2.77032	183.294
				2.77427	478.343	2.77427	183.556
				2.77823	479.025	2.77823	183.817
				2.78218	479.706	2.78218	184.079
				2.78614	480.388	2.78614	184.341
				2.79009	481.069	2.79009	184.602
				2.79404	481.752	2.79404	184.864
				2.798	482.433	2.798	185.125
				2.80195	483.115	2.80195	185.387
				2.80591	483.796	2.80591	185.649
				2.80986	484.477	2.80986	185.91
				2.81381	485.16	2.81381	186.172
				2.81777	485.841	2.81777	186.434
				2.82172	486.524	2.82172	186.694
				2.82568	487.204	2.82568	186.957
				2.82963	487.887	2.82963	187.218
				2.83358	488.568	2.83358	187.481
				2.83754	489.25	2.83754	187.741
				2.84149	489.931	2.84149	188.002
				2.84545	490.614	2.84545	188.265
				2.8494	491.295	2.8494	188.526
				2.85335	491.978	2.85335	188.788
				2.85731	492.659	2.85731	189.049
				2.86126	493.341	2.86126	189.312
				2.86522	494.022	2.86522	189.573
				2.86917	494.704	2.86917	189.834
				2.87312	495.385	2.87312	190.096
				2.87708	496.068	2.87708	190.357
				2.88103	496.749	2.88103	190.62
				2.88498	497.431	2.88498	190.881
				2.88894	498.112	2.88894	191.142
				2.89289	498.795	2.89289	191.405
				2.89685	499.476	2.89685	191.666
				2.9008	500.158	2.9008	191.928
				2.90475	500.839	2.90475	192.189
				2.90871	501.522	2.90871	192.45
				2.91266	502.203	2.91266	192.713
				2.91662	502.885	2.91662	192.974
				2.92057	503.567	2.92057	193.236
				2.92452	504.249	2.92452	193.497
				2.92848	504.93	2.92848	193.758
				2.93243	505.613	2.93243	194.02
				2.93639	506.293	2.93639	194.281
				2.94034	506.976	2.94034	194.544
				2.94429	507.657	2.94429	194.805
				2.94825	508.34	2.94825	195.066
				2.9522	509.02	2.9522	195.328
				2.95616	509.703	2.95616	195.589
				2.96011	510.384	2.96011	195.852
				2.96406	511.066	2.96406	196.113
				2.96802	511.747	2.96802	196.374
				2.97197	512.43	2.97197	196.636
				2.97593	513.111	2.97593	196.898
				2.97988	513.793	2.97988	197.16
				2.98383	514.474	2.98383	197.421
				2.98779	515.157	2.98779	197.682
				2.99174	515.838	2.99174	197.945
				2.9957	516.52	2.9957	198.205
				2.99965	517.202	2.99965	198.468
				3.0036	517.884	3.0036	198.729
				3.00756	518.565	3.00756	198.99
				3.01151	519.247	3.01151	199.252
				3.01547	519.928	3.01547	199.513
				3.01942	520.611	3.01942	199.776
				3.02337	521.292	3.02337	200.037
				3.02733	521.975	3.02733	200.299
				3.03128	522.656	3.03128	200.56
				3.03524	523.338	3.03524	200.822
				3.03919	524.019	3.03919	201.084
				3.04314	524.701	3.04314	201.345
				3.0471	525.382	3.0471	201.607
				3.05105	526.065	3.05105	201.869
				3.05501	526.746	3.05501	202.129
				3.05896	527.428	3.05896	202.392
				3.06291	528.11	3.06291	202.653
				3.06687	528.792	3.06687	202.916
				3.07082	529.473	3.07082	203.177
				3.07477	530.155	3.07477	203.438
				3.07873	530.836	3.07873	203.7
				3.08268	531.519	3.08268	203.961
				3.08664	532.2	3.08664	204.224
				3.09059	532.883	3.09059	204.484
				3.09454	533.563	3.09454	204.745
				3.0985	534.246	3.0985	205.008
				3.10245	534.927	3.10245	205.269
				3.10641	535.609	3.10641	205.531
				3.11036	536.29	3.11036	205.792
				3.11431	536.973	3.11431	206.054
				3.11827	537.654	3.11827	206.316
				3.12222	538.337	3.12222	206.577
				3.12618	539.017	3.12618	206.839
				3.13013	539.7	3.13013	207.1
				3.13408	540.381	3.13408	207.361
				3.13804	541.063	3.13804	207.624
				3.14199	541.745	3.14199	207.885
				3.14595	542.427	3.14595	208.148
				3.1499	543.108	3.1499	208.408
				3.15385	543.79	3.15385	208.669
				3.15781	544.471	3.15781	208.932
				3.16176	545.154	3.16176	209.193
				3.16572	545.835	3.16572	209.456
				3.16967	546.518	3.16967	209.716
				3.17362	547.199	3.17362	209.979
				3.17758	547.881	3.17758	210.24
				3.18153	548.562	3.18153	210.501
				3.18549	549.245	3.18549	210.763
				3.18944	549.925	3.18944	211.025
				3.19339	550.608	3.19339	211.287
				3.19735	551.289	3.19735	211.548
				3.2013	551.971	3.2013	211.809
				3.20526	552.653	3.20526	212.071
				3.20921	553.335	3.20921	212.333
				3.21316	554.016	3.21316	212.595
				3.21712	554.698	3.21712	212.856
				3.22107	555.379	3.22107	213.117
				3.22503	556.062	3.22503	213.38
				3.22898	556.743	3.22898	213.64
				3.23293	557.426	3.23293	213.903
				3.23689	558.106	3.23689	214.164
				3.24084	558.789	3.24084	214.425
				3.24479	559.47	3.24479	214.687
				3.24875	560.152	3.24875	214.948
				3.2527	560.833	3.2527	215.211
				3.25666	561.516	3.25666	215.472
				3.26061	562.197	3.26061	215.733
				3.26456	562.88	3.26456	215.995
				3.26852	563.561	3.26852	216.256
				3.27247	564.243	3.27247	216.519
				3.27643	564.924	3.27643	216.78
				3.28038	565.606	3.28038	217.041
				3.28433	566.288	3.28433	217.304
				3.28829	566.97	3.28829	217.565
				3.29224	567.651	3.29224	217.827
				3.2962	568.332	3.2962	218.088
				3.30015	569.014	3.30015	218.349
				3.3041	569.695	3.3041	218.612
				3.30806	570.378	3.30806	218.873
				3.31201	571.059	3.31201	219.135
				3.31597	571.741	3.31597	219.396
				3.31992	572.422	3.31992	219.657
				3.32387	573.105	3.32387	219.919
				3.32783	573.786	3.32783	220.18
				3.33178	574.468	3.33178	220.443
				3.33574	575.149	3.33574	220.704
				3.33969	575.832	3.33969	220.966
				3.34364	576.513	3.34364	221.227
				3.3476	577.195	3.3476	221.489
				3.35155	577.876	3.35155	221.751
				3.35551	578.559	3.35551	222.012
				3.35946	579.24	3.35946	222.274
				3.36341	579.923	3.36341	222.535
				3.36737	580.604	3.36737	222.796
				3.37132	581.286	3.37132	223.059
				3.37528	581.967	3.37528	223.32
				3.37923	582.649	3.37923	223.582
				3.38318	583.331	3.38318	223.843
				3.38714	584.013	3.38714	224.104
				3.39109	584.694	3.39109	224.367
				3.39505	585.376	3.39505	224.628
				3.399	586.058	3.399	224.891
				3.40295	586.74	3.40295	225.151
				3.40691	587.421	3.40691	225.412
				3.41086	588.104	3.41086	225.675
				3.41481	588.784	3.41481	225.936
				3.41877	589.467	3.41877	226.198
				3.42272	590.148	3.42272	226.459
				3.42668	590.831	3.42668	226.72
				3.43063	591.511	3.43063	226.983
				3.43458	592.194	3.43458	227.244
				3.43854	592.875	3.43854	227.506
				3.44249	593.558	3.44249	227.768
				3.44645	594.239	3.44645	228.028
				3.4504	594.921	3.4504	228.291
				3.45435	595.602	3.45435	228.552
				3.45831	596.284	3.45831	228.815
				3.46226	596.965	3.46226	229.075
				3.46622	597.648	3.46622	229.337
				3.47017	598.329	3.47017	229.599
				3.47412	599.011	3.47412	229.86
				3.47808	599.692	3.47808	230.122
				3.48203	600.375	3.48203	230.383
				3.48599	601.056	3.48599	230.646
				3.48994	601.738	3.48994	230.907
				3.49389	602.419	3.49389	231.168
				3.49785	603.102	3.49785	231.43
				3.5018	603.783	3.5018	231.691
				3.50576	604.466	3.50576	231.954
				3.50971	605.146	3.50971	232.215
				3.51366	605.829	3.51366	232.476
				3.51762	606.51	3.51762	232.738
				3.52157	607.192	3.52157	233
				3.52553	607.873	3.52553	233.262
				3.52948	608.556	3.52948	233.523
				3.53343	609.237	3.53343	233.784
				3.53739	609.92	3.53739	234.046
				3.54134	610.601	3.54134	234.307
				3.5453	611.283	3.5453	234.57
				3.54925	611.964	3.54925	234.831
				3.5532	612.646	3.5532	235.092
				3.55716	613.327	3.55716	235.354
				3.56111	614.01	3.56111	235.615
				3.56507	614.691	3.56507	235.878
				3.56902	615.374	3.56902	236.139
				3.57297	616.054	3.57297	236.4
				3.57693	616.737	3.57693	236.662
				3.58088	617.418	3.58088	236.924
				3.58483	618.1	3.58483	237.186
				3.58879	618.781	3.58879	237.447
				3.59274	619.464	3.59274	237.708
				3.5967	620.145	3.5967	237.971
				3.60065	620.827	3.60065	238.231
				3.6046	621.509	3.6046	238.494
				3.60856	622.191	3.60856	238.755
				3.61251	622.872	3.61251	239.016
				3.61647	623.554	3.61647	239.279
				3.62042	624.236	3.62042	239.539
				3.62437	624.918	3.62437	239.802
				3.62833	625.599	3.62833	240.063
				3.63228	626.281	3.63228	240.326
				3.63624	626.962	3.63624	240.586
				3.64019	627.645	3.64019	240.847
				3.64414	628.326	3.64414	241.11
				3.6481	629.009	3.6481	241.371
				3.65205	629.69	3.65205	241.633
				3.65601	630.372	3.65601	241.894
				3.65996	631.053	3.65996	242.155
				3.66391	631.736	3.66391	242.418
				3.66787	632.416	3.66787	242.679
				3.67182	633.099	3.67182	242.941
				3.67578	633.78	3.67578	243.202
				3.67973	634.463	3.67973	243.463
				3.68368	635.144	3.68368	243.726
				3.68764	635.826	3.68764	243.987
				3.69159	636.507	3.69159	244.25
				3.69555	637.189	3.69555	244.51
				3.6995	637.87	3.6995	244.771
				3.70345	638.553	3.70345	245.034
				3.70741	639.234	3.70741	245.295
				3.71136	639.917	3.71136	245.557
				3.71532	640.597	3.71532	245.819
				3.71927	641.28	3.71927	246.079
				3.72322	641.961	3.72322	246.342
				3.72718	642.644	3.72718	246.603
				3.73113	643.324	3.73113	246.865
				3.73509	644.007	3.73509	247.126
				3.73904	644.688	3.73904	247.388
				3.74299	645.37	3.74299	247.65
				3.74695	646.052	3.74695	247.911
				3.7509	646.734	3.7509	248.173
				3.75485	647.415	3.75485	248.435
				3.75881	648.097	3.75881	248.695
				3.76276	648.779	3.76276	248.958
				3.76672	649.461	3.76672	249.219
				3.77067	650.142	3.77067	249.481
				3.77462	650.823	3.77462	249.742
				3.77858	651.505	3.77858	250.004
				3.78253	652.186	3.78253	250.266
				3.78649	652.869	3.78649	250.527
				3.79044	653.55	3.79044	250.79
				3.79439	654.232	3.79439	251.05
				3.79835	654.913	3.79835	251.313
				3.8023	655.596	3.8023	251.574
				3.80626	656.277	3.80626	251.835
				3.81021	656.96	3.81021	252.097
				3.81416	657.64	3.81416	252.358
				3.81812	658.323	3.81812	252.621
				3.82207	659.004	3.82207	252.882
				3.82603	659.687	3.82603	253.143
				3.82998	660.367	3.82998	253.406
				3.83393	661.05	3.83393	253.666
				3.83789	661.731	3.83789	253.929
				3.84184	662.413	3.84184	254.19
				3.8458	663.095	3.8458	254.451
				3.84975	663.777	3.84975	254.713
				3.8537	664.458	3.8537	254.975
				3.85766	665.14	3.85766	255.237
				3.86161	665.821	3.86161	255.498
				3.86557	666.504	3.86557	255.759
				3.86952	667.185	3.86952	256.021
				3.87347	667.867	3.87347	256.282
				3.87743	668.548	3.87743	256.545
				3.88138	669.231	3.88138	256.806
				3.88534	669.912	3.88534	257.067
				3.88929	670.594	3.88929	257.329
				3.89324	671.276	3.89324	257.591
				3.8972	671.958	3.8972	257.853
				3.90115	672.639	3.90115	258.114
				3.90511	673.322	3.90511	258.375
				3.90906	674.003	3.90906	258.638
				3.91301	674.685	3.91301	258.898
				3.91697	675.366	3.91697	259.161
				3.92092	676.048	3.92092	259.422
				3.92487	676.729	3.92487	259.683
				3.92883	677.412	3.92883	259.945
				3.93278	678.093	3.93278	260.207
				3.93674	678.775	3.93674	260.469
				3.94069	679.456	3.94069	260.73
				3.94464	680.139	3.94464	260.993
				3.9486	680.82	3.9486	261.253
				3.95255	681.503	3.95255	261.514
				3.95651	682.183	3.95651	261.777
				3.96046	682.866	3.96046	262.038
				3.96441	683.547	3.96441	262.3
				3.96837	684.23	3.96837	262.562
				3.97232	684.91	3.97232	262.822
				3.97628	685.593	3.97628	263.085
				3.98023	686.274	3.98023	263.346
				3.98418	686.957	3.98418	263.608
				3.98814	687.638	3.98814	263.869
				3.99209	688.32	3.99209	264.13
				3.99605	689.001	3.99605	264.393
				4	689.683	4	264.654

## Sheet: Figure 2d
Magetic field (T)	T2* electron (ns)	T2* hole (ns)		Magetic field (T)	Fit T2* electron (ns)	Fit T2* hole (ns)
0.05	1.97246	0.53672		0.25	0.67769	0.5671
0.125	1.03073	0.64873		0.25375	0.67081	0.56104
0.25	0.68087	0.56181		0.25751	0.66406	0.55512
0.5	0.39119	0.34873		0.26126	0.65745	0.54932
1	0.22864	0.17477		0.26502	0.65097	0.54364
2	0.11675	0.07866		0.26877	0.64461	0.53808
4	0.07698	0.03087		0.27252	0.63838	0.53263
				0.27628	0.63227	0.52728
				0.28003	0.62627	0.52205
				0.28378	0.62038	0.51692
				0.28754	0.61461	0.51188
				0.29129	0.60894	0.50695
				0.29505	0.60338	0.50211
				0.2988	0.59791	0.49736
				0.30255	0.59255	0.49269
				0.30631	0.58728	0.48812
				0.31006	0.5821	0.48363
				0.31381	0.57701	0.47922
				0.31757	0.57201	0.47489
				0.32132	0.5671	0.47064
				0.32508	0.56227	0.46647
				0.32883	0.55752	0.46236
				0.33258	0.55285	0.45833
				0.33634	0.54826	0.45437
				0.34009	0.54375	0.45048
				0.34384	0.53931	0.44665
				0.3476	0.53494	0.44289
				0.35135	0.53064	0.43919
				0.35511	0.52641	0.43555
				0.35886	0.52224	0.43197
				0.36261	0.51814	0.42845
				0.36637	0.51411	0.42499
				0.37012	0.51014	0.42158
				0.37387	0.50623	0.41823
				0.37763	0.50237	0.41493
				0.38138	0.49858	0.41168
				0.38514	0.49484	0.40848
				0.38889	0.49116	0.40533
				0.39264	0.48754	0.40223
				0.3964	0.48396	0.39918
				0.40015	0.48044	0.39617
				0.4039	0.47697	0.39321
				0.40766	0.47355	0.39029
				0.41141	0.47018	0.38741
				0.41517	0.46685	0.38458
				0.41892	0.46358	0.38178
				0.42267	0.46034	0.37903
				0.42643	0.45716	0.37632
				0.43018	0.45401	0.37364
				0.43393	0.45091	0.37101
				0.43769	0.44785	0.36841
				0.44144	0.44484	0.36584
				0.4452	0.44186	0.36332
				0.44895	0.43892	0.36082
				0.4527	0.43602	0.35836
				0.45646	0.43316	0.35594
				0.46021	0.43034	0.35354
				0.46396	0.42755	0.35118
				0.46772	0.4248	0.34885
				0.47147	0.42209	0.34655
				0.47523	0.41941	0.34428
				0.47898	0.41676	0.34204
				0.48273	0.41414	0.33983
				0.48649	0.41156	0.33765
				0.49024	0.40901	0.3355
				0.49399	0.40649	0.33337
				0.49775	0.40401	0.33127
				0.5015	0.40155	0.32919
				0.50526	0.39912	0.32715
				0.50901	0.39672	0.32512
				0.51276	0.39436	0.32312
				0.51652	0.39201	0.32115
				0.52027	0.3897	0.3192
				0.52402	0.38741	0.31727
				0.52778	0.38515	0.31537
				0.53153	0.38292	0.31349
				0.53529	0.38071	0.31163
				0.53904	0.37853	0.3098
				0.54279	0.37637	0.30798
				0.54655	0.37424	0.30619
				0.5503	0.37213	0.30442
				0.55405	0.37004	0.30266
				0.55781	0.36798	0.30093
				0.56156	0.36594	0.29922
				0.56532	0.36392	0.29752
				0.56907	0.36193	0.29585
				0.57282	0.35996	0.2942
				0.57658	0.358	0.29256
				0.58033	0.35607	0.29094
				0.58408	0.35416	0.28934
				0.58784	0.35227	0.28775
				0.59159	0.3504	0.28619
				0.59535	0.34855	0.28464
				0.5991	0.34672	0.28311
				0.60285	0.34491	0.28159
				0.60661	0.34312	0.28009
				0.61036	0.34135	0.27861
				0.61411	0.33959	0.27714
				0.61787	0.33785	0.27568
				0.62162	0.33613	0.27425
				0.62538	0.33443	0.27282
				0.62913	0.33275	0.27141
				0.63288	0.33108	0.27002
				0.63664	0.32943	0.26864
				0.64039	0.32779	0.26727
				0.64414	0.32617	0.26592
				0.6479	0.32457	0.26458
				0.65165	0.32298	0.26326
				0.65541	0.32141	0.26195
				0.65916	0.31985	0.26065
				0.66291	0.31831	0.25936
				0.66667	0.31678	0.25809
				0.67042	0.31527	0.25683
				0.67417	0.31377	0.25558
				0.67793	0.31229	0.25434
				0.68168	0.31082	0.25312
				0.68544	0.30936	0.25191
				0.68919	0.30792	0.25071
				0.69294	0.30649	0.24952
				0.6967	0.30507	0.24834
				0.70045	0.30367	0.24717
				0.7042	0.30228	0.24601
				0.70796	0.3009	0.24487
				0.71171	0.29954	0.24373
				0.71547	0.29818	0.24261
				0.71922	0.29684	0.24149
				0.72297	0.29551	0.24039
				0.72673	0.2942	0.2393
				0.73048	0.29289	0.23821
				0.73423	0.2916	0.23714
				0.73799	0.29032	0.23607
				0.74174	0.28905	0.23502
				0.7455	0.28779	0.23397
				0.74925	0.28654	0.23293
				0.753	0.2853	0.23191
				0.75676	0.28407	0.23089
				0.76051	0.28285	0.22988
				0.76426	0.28165	0.22888
				0.76802	0.28045	0.22789
				0.77177	0.27926	0.2269
				0.77553	0.27809	0.22593
				0.77928	0.27692	0.22496
				0.78303	0.27577	0.224
				0.78679	0.27462	0.22305
				0.79054	0.27348	0.22211
				0.79429	0.27235	0.22118
				0.79805	0.27123	0.22025
				0.8018	0.27012	0.21933
				0.80556	0.26902	0.21842
				0.80931	0.26793	0.21752
				0.81306	0.26685	0.21662
				0.81682	0.26578	0.21573
				0.82057	0.26471	0.21485
				0.82432	0.26365	0.21397
				0.82808	0.2626	0.21311
				0.83183	0.26156	0.21225
				0.83559	0.26053	0.21139
				0.83934	0.25951	0.21055
				0.84309	0.25849	0.20971
				0.84685	0.25748	0.20887
				0.8506	0.25648	0.20805
				0.85435	0.25549	0.20723
				0.85811	0.25451	0.20641
				0.86186	0.25353	0.20561
				0.86562	0.25256	0.20481
				0.86937	0.2516	0.20401
				0.87312	0.25064	0.20322
				0.87688	0.24969	0.20244
				0.88063	0.24875	0.20166
				0.88438	0.24782	0.20089
				0.88814	0.24689	0.20013
				0.89189	0.24597	0.19937
				0.89565	0.24506	0.19862
				0.8994	0.24415	0.19787
				0.90315	0.24325	0.19713
				0.90691	0.24236	0.19639
				0.91066	0.24147	0.19566
				0.91441	0.2406	0.19493
				0.91817	0.23972	0.19421
				0.92192	0.23885	0.1935
				0.92568	0.23799	0.19279
				0.92943	0.23714	0.19209
				0.93318	0.23629	0.19139
				0.93694	0.23545	0.19069
				0.94069	0.23461	0.19
				0.94444	0.23378	0.18932
				0.9482	0.23296	0.18864
				0.95195	0.23214	0.18796
				0.95571	0.23132	0.1873
				0.95946	0.23052	0.18663
				0.96321	0.22971	0.18597
				0.96697	0.22892	0.18531
				0.97072	0.22813	0.18466
				0.97447	0.22734	0.18402
				0.97823	0.22656	0.18338
				0.98198	0.22579	0.18274
				0.98574	0.22502	0.18211
				0.98949	0.22425	0.18148
				0.99324	0.22349	0.18085
				0.997	0.22274	0.18023
				1.00075	0.22199	0.17962
				1.0045	0.22125	0.17901
				1.00826	0.22051	0.1784
				1.01201	0.21977	0.17779
				1.01577	0.21904	0.1772
				1.01952	0.21832	0.1766
				1.02327	0.2176	0.17601
				1.02703	0.21689	0.17542
				1.03078	0.21618	0.17484
				1.03453	0.21547	0.17426
				1.03829	0.21477	0.17368
				1.04204	0.21407	0.17311
				1.0458	0.21338	0.17254
				1.04955	0.21269	0.17198
				1.0533	0.21201	0.17142
				1.05706	0.21133	0.17086
				1.06081	0.21066	0.17031
				1.06456	0.20999	0.16976
				1.06832	0.20932	0.16921
				1.07207	0.20866	0.16867
				1.07583	0.208	0.16813
				1.07958	0.20735	0.16759
				1.08333	0.2067	0.16706
				1.08709	0.20606	0.16653
				1.09084	0.20541	0.16601
				1.09459	0.20478	0.16548
				1.09835	0.20414	0.16496
				1.1021	0.20352	0.16445
				1.10586	0.20289	0.16394
				1.10961	0.20227	0.16343
				1.11336	0.20165	0.16292
				1.11712	0.20104	0.16242
				1.12087	0.20043	0.16192
				1.12462	0.19982	0.16142
				1.12838	0.19922	0.16092
				1.13213	0.19862	0.16043
				1.13589	0.19802	0.15995
				1.13964	0.19743	0.15946
				1.14339	0.19684	0.15898
				1.14715	0.19626	0.1585
				1.1509	0.19567	0.15802
				1.15465	0.1951	0.15755
				1.15841	0.19452	0.15708
				1.16216	0.19395	0.15661
				1.16592	0.19338	0.15615
				1.16967	0.19282	0.15568
				1.17342	0.19226	0.15522
				1.17718	0.1917	0.15477
				1.18093	0.19114	0.15431
				1.18468	0.19059	0.15386
				1.18844	0.19004	0.15341
				1.19219	0.1895	0.15297
				1.19595	0.18895	0.15252
				1.1997	0.18842	0.15208
				1.20345	0.18788	0.15164
				1.20721	0.18735	0.15121
				1.21096	0.18682	0.15077
				1.21471	0.18629	0.15034
				1.21847	0.18576	0.14991
				1.22222	0.18524	0.14949
				1.22598	0.18473	0.14906
				1.22973	0.18421	0.14864
				1.23348	0.1837	0.14822
				1.23724	0.18319	0.14781
				1.24099	0.18268	0.14739
				1.24474	0.18218	0.14698
				1.2485	0.18168	0.14657
				1.25225	0.18118	0.14616
				1.25601	0.18068	0.14576
				1.25976	0.18019	0.14535
				1.26351	0.1797	0.14495
				1.26727	0.17921	0.14455
				1.27102	0.17872	0.14416
				1.27477	0.17824	0.14376
				1.27853	0.17776	0.14337
				1.28228	0.17729	0.14298
				1.28604	0.17681	0.14259
				1.28979	0.17634	0.14221
				1.29354	0.17587	0.14182
				1.2973	0.1754	0.14144
				1.30105	0.17494	0.14106
				1.3048	0.17447	0.14069
				1.30856	0.17401	0.14031
				1.31231	0.17356	0.13994
				1.31607	0.1731	0.13957
				1.31982	0.17265	0.1392
				1.32357	0.1722	0.13883
				1.32733	0.17175	0.13846
				1.33108	0.17131	0.1381
				1.33483	0.17086	0.13774
				1.33859	0.17042	0.13738
				1.34234	0.16998	0.13702
				1.3461	0.16955	0.13666
				1.34985	0.16911	0.13631
				1.3536	0.16868	0.13596
				1.35736	0.16825	0.13561
				1.36111	0.16782	0.13526
				1.36486	0.1674	0.13491
				1.36862	0.16697	0.13456
				1.37237	0.16655	0.13422
				1.37613	0.16613	0.13388
				1.37988	0.16572	0.13354
				1.38363	0.1653	0.1332
				1.38739	0.16489	0.13286
				1.39114	0.16448	0.13253
				1.39489	0.16407	0.1322
				1.39865	0.16366	0.13186
				1.4024	0.16326	0.13153
				1.40616	0.16286	0.13121
				1.40991	0.16245	0.13088
				1.41366	0.16206	0.13055
				1.41742	0.16166	0.13023
				1.42117	0.16126	0.12991
				1.42492	0.16087	0.12959
				1.42868	0.16048	0.12927
				1.43243	0.16009	0.12895
				1.43619	0.1597	0.12864
				1.43994	0.15932	0.12832
				1.44369	0.15893	0.12801
				1.44745	0.15855	0.1277
				1.4512	0.15817	0.12739
				1.45495	0.1578	0.12708
				1.45871	0.15742	0.12678
				1.46246	0.15704	0.12647
				1.46622	0.15667	0.12617
				1.46997	0.1563	0.12587
				1.47372	0.15593	0.12557
				1.47748	0.15556	0.12527
				1.48123	0.1552	0.12497
				1.48498	0.15484	0.12467
				1.48874	0.15447	0.12438
				1.49249	0.15411	0.12408
				1.49625	0.15375	0.12379
				1.5	0.1534	0.1235
				1.50375	0.15304	0.12321
				1.50751	0.15269	0.12292
				1.51126	0.15233	0.12264
				1.51502	0.15198	0.12235
				1.51877	0.15163	0.12207
				1.52252	0.15129	0.12178
				1.52628	0.15094	0.1215
				1.53003	0.1506	0.12122
				1.53378	0.15025	0.12094
				1.53754	0.14991	0.12067
				1.54129	0.14957	0.12039
				1.54505	0.14924	0.12012
				1.5488	0.1489	0.11984
				1.55255	0.14856	0.11957
				1.55631	0.14823	0.1193
				1.56006	0.1479	0.11903
				1.56381	0.14757	0.11876
				1.56757	0.14724	0.11849
				1.57132	0.14691	0.11822
				1.57508	0.14658	0.11796
				1.57883	0.14626	0.1177
				1.58258	0.14594	0.11743
				1.58634	0.14562	0.11717
				1.59009	0.14529	0.11691
				1.59384	0.14498	0.11665
				1.5976	0.14466	0.11639
				1.60135	0.14434	0.11614
				1.60511	0.14403	0.11588
				1.60886	0.14371	0.11562
				1.61261	0.1434	0.11537
				1.61637	0.14309	0.11512
				1.62012	0.14278	0.11487
				1.62387	0.14247	0.11462
				1.62763	0.14217	0.11437
				1.63138	0.14186	0.11412
				1.63514	0.14156	0.11387
				1.63889	0.14125	0.11363
				1.64264	0.14095	0.11338
				1.6464	0.14065	0.11314
				1.65015	0.14035	0.11289
				1.6539	0.14006	0.11265
				1.65766	0.13976	0.11241
				1.66141	0.13946	0.11217
				1.66517	0.13917	0.11193
				1.66892	0.13888	0.11169
				1.67267	0.13859	0.11146
				1.67643	0.1383	0.11122
				1.68018	0.13801	0.11099
				1.68393	0.13772	0.11075
				1.68769	0.13743	0.11052
				1.69144	0.13715	0.11029
				1.6952	0.13686	0.11006
				1.69895	0.13658	0.10983
				1.7027	0.1363	0.1096
				1.70646	0.13602	0.10937
				1.71021	0.13574	0.10914
				1.71396	0.13546	0.10892
				1.71772	0.13518	0.10869
				1.72147	0.1349	0.10847
				1.72523	0.13463	0.10825
				1.72898	0.13436	0.10802
				1.73273	0.13408	0.1078
				1.73649	0.13381	0.10758
				1.74024	0.13354	0.10736
				1.74399	0.13327	0.10714
				1.74775	0.133	0.10692
				1.7515	0.13273	0.10671
				1.75526	0.13247	0.10649
				1.75901	0.1322	0.10628
				1.76276	0.13194	0.10606
				1.76652	0.13168	0.10585
				1.77027	0.13141	0.10564
				1.77402	0.13115	0.10542
				1.77778	0.13089	0.10521
				1.78153	0.13063	0.105
				1.78529	0.13038	0.10479
				1.78904	0.13012	0.10458
				1.79279	0.12986	0.10438
				1.79655	0.12961	0.10417
				1.8003	0.12935	0.10396
				1.80405	0.1291	0.10376
				1.80781	0.12885	0.10355
				1.81156	0.1286	0.10335
				1.81532	0.12835	0.10315
				1.81907	0.1281	0.10295
				1.82282	0.12785	0.10275
				1.82658	0.1276	0.10254
				1.83033	0.12736	0.10235
				1.83408	0.12711	0.10215
				1.83784	0.12687	0.10195
				1.84159	0.12663	0.10175
				1.84535	0.12638	0.10155
				1.8491	0.12614	0.10136
				1.85285	0.1259	0.10116
				1.85661	0.12566	0.10097
				1.86036	0.12542	0.10078
				1.86411	0.12518	0.10058
				1.86787	0.12495	0.10039
				1.87162	0.12471	0.1002
				1.87538	0.12448	0.10001
				1.87913	0.12424	0.09982
				1.88288	0.12401	0.09963
				1.88664	0.12378	0.09944
				1.89039	0.12355	0.09925
				1.89414	0.12331	0.09907
				1.8979	0.12308	0.09888
				1.90165	0.12286	0.09869
				1.90541	0.12263	0.09851
				1.90916	0.1224	0.09833
				1.91291	0.12217	0.09814
				1.91667	0.12195	0.09796
				1.92042	0.12172	0.09778
				1.92417	0.1215	0.0976
				1.92793	0.12128	0.09741
				1.93168	0.12105	0.09723
				1.93544	0.12083	0.09706
				1.93919	0.12061	0.09688
				1.94294	0.12039	0.0967
				1.9467	0.12017	0.09652
				1.95045	0.11995	0.09634
				1.9542	0.11974	0.09617
				1.95796	0.11952	0.09599
				1.96171	0.1193	0.09582
				1.96547	0.11909	0.09564
				1.96922	0.11887	0.09547
				1.97297	0.11866	0.0953
				1.97673	0.11845	0.09512
				1.98048	0.11824	0.09495
				1.98423	0.11802	0.09478
				1.98799	0.11781	0.09461
				1.99174	0.1176	0.09444
				1.9955	0.11739	0.09427
				1.99925	0.11719	0.0941
				2.003	0.11698	0.09393
				2.00676	0.11677	0.09377
				2.01051	0.11657	0.0936
				2.01426	0.11636	0.09343
				2.01802	0.11616	0.09327
				2.02177	0.11595	0.0931
				2.02553	0.11575	0.09294
				2.02928	0.11555	0.09277
				2.03303	0.11534	0.09261
				2.03679	0.11514	0.09245
				2.04054	0.11494	0.09229
				2.04429	0.11474	0.09212
				2.04805	0.11454	0.09196
				2.0518	0.11434	0.0918
				2.05556	0.11415	0.09164
				2.05931	0.11395	0.09148
				2.06306	0.11375	0.09132
				2.06682	0.11356	0.09116
				2.07057	0.11336	0.09101
				2.07432	0.11317	0.09085
				2.07808	0.11298	0.09069
				2.08183	0.11278	0.09054
				2.08559	0.11259	0.09038
				2.08934	0.1124	0.09023
				2.09309	0.11221	0.09007
				2.09685	0.11202	0.08992
				2.1006	0.11183	0.08976
				2.10435	0.11164	0.08961
				2.10811	0.11145	0.08946
				2.11186	0.11126	0.08931
				2.11562	0.11107	0.08916
				2.11937	0.11089	0.089
				2.12312	0.1107	0.08885
				2.12688	0.11052	0.0887
				2.13063	0.11033	0.08855
				2.13438	0.11015	0.08841
				2.13814	0.10996	0.08826
				2.14189	0.10978	0.08811
				2.14565	0.1096	0.08796
				2.1494	0.10942	0.08782
				2.15315	0.10924	0.08767
				2.15691	0.10906	0.08752
				2.16066	0.10888	0.08738
				2.16441	0.1087	0.08723
				2.16817	0.10852	0.08709
				2.17192	0.10834	0.08694
				2.17568	0.10816	0.0868
				2.17943	0.10799	0.08666
				2.18318	0.10781	0.08651
				2.18694	0.10763	0.08637
				2.19069	0.10746	0.08623
				2.19444	0.10728	0.08609
				2.1982	0.10711	0.08595
				2.20195	0.10694	0.08581
				2.20571	0.10676	0.08567
				2.20946	0.10659	0.08553
				2.21321	0.10642	0.08539
				2.21697	0.10625	0.08525
				2.22072	0.10608	0.08511
				2.22447	0.10591	0.08498
				2.22823	0.10574	0.08484
				2.23198	0.10557	0.0847
				2.23574	0.1054	0.08457
				2.23949	0.10523	0.08443
				2.24324	0.10507	0.0843
				2.247	0.1049	0.08416
				2.25075	0.10473	0.08403
				2.2545	0.10457	0.08389
				2.25826	0.1044	0.08376
				2.26201	0.10424	0.08362
				2.26577	0.10407	0.08349
				2.26952	0.10391	0.08336
				2.27327	0.10374	0.08323
				2.27703	0.10358	0.0831
				2.28078	0.10342	0.08297
				2.28453	0.10326	0.08283
				2.28829	0.1031	0.0827
				2.29204	0.10294	0.08257
				2.2958	0.10278	0.08244
				2.29955	0.10262	0.08232
				2.3033	0.10246	0.08219
				2.30706	0.1023	0.08206
				2.31081	0.10214	0.08193
				2.31456	0.10198	0.0818
				2.31832	0.10182	0.08168
				2.32207	0.10167	0.08155
				2.32583	0.10151	0.08142
				2.32958	0.10136	0.0813
				2.33333	0.1012	0.08117
				2.33709	0.10105	0.08105
				2.34084	0.10089	0.08092
				2.34459	0.10074	0.0808
				2.34835	0.10058	0.08067
				2.3521	0.10043	0.08055
				2.35586	0.10028	0.08043
				2.35961	0.10013	0.0803
				2.36336	0.09997	0.08018
				2.36712	0.09982	0.08006
				2.37087	0.09967	0.07994
				2.37462	0.09952	0.07982
				2.37838	0.09937	0.0797
				2.38213	0.09922	0.07957
				2.38589	0.09907	0.07945
				2.38964	0.09893	0.07933
				2.39339	0.09878	0.07921
				2.39715	0.09863	0.0791
				2.4009	0.09848	0.07898
				2.40465	0.09834	0.07886
				2.40841	0.09819	0.07874
				2.41216	0.09804	0.07862
				2.41592	0.0979	0.07851
				2.41967	0.09775	0.07839
				2.42342	0.09761	0.07827
				2.42718	0.09747	0.07816
				2.43093	0.09732	0.07804
				2.43468	0.09718	0.07792
				2.43844	0.09704	0.07781
				2.44219	0.09689	0.07769
				2.44595	0.09675	0.07758
				2.4497	0.09661	0.07746
				2.45345	0.09647	0.07735
				2.45721	0.09633	0.07724
				2.46096	0.09619	0.07712
				2.46471	0.09605	0.07701
				2.46847	0.09591	0.0769
				2.47222	0.09577	0.07679
				2.47598	0.09563	0.07667
				2.47973	0.09549	0.07656
				2.48348	0.09535	0.07645
				2.48724	0.09522	0.07634
				2.49099	0.09508	0.07623
				2.49474	0.09494	0.07612
				2.4985	0.09481	0.07601
				2.50225	0.09467	0.0759
				2.50601	0.09454	0.07579
				2.50976	0.0944	0.07568
				2.51351	0.09427	0.07557
				2.51727	0.09413	0.07546
				2.52102	0.094	0.07535
				2.52477	0.09386	0.07525
				2.52853	0.09373	0.07514
				2.53228	0.0936	0.07503
				2.53604	0.09346	0.07493
				2.53979	0.09333	0.07482
				2.54354	0.0932	0.07471
				2.5473	0.09307	0.07461
				2.55105	0.09294	0.0745
				2.5548	0.09281	0.0744
				2.55856	0.09268	0.07429
				2.56231	0.09255	0.07419
				2.56607	0.09242	0.07408
				2.56982	0.09229	0.07398
				2.57357	0.09216	0.07387
				2.57733	0.09203	0.07377
				2.58108	0.0919	0.07367
				2.58483	0.09178	0.07356
				2.58859	0.09165	0.07346
				2.59234	0.09152	0.07336
				2.5961	0.09139	0.07325
				2.59985	0.09127	0.07315
				2.6036	0.09114	0.07305
				2.60736	0.09102	0.07295
				2.61111	0.09089	0.07285
				2.61486	0.09077	0.07275
				2.61862	0.09064	0.07265
				2.62237	0.09052	0.07255
				2.62613	0.09039	0.07245
				2.62988	0.09027	0.07235
				2.63363	0.09015	0.07225
				2.63739	0.09002	0.07215
				2.64114	0.0899	0.07205
				2.64489	0.08978	0.07195
				2.64865	0.08966	0.07185
				2.6524	0.08954	0.07176
				2.65616	0.08941	0.07166
				2.65991	0.08929	0.07156
				2.66366	0.08917	0.07146
				2.66742	0.08905	0.07137
				2.67117	0.08893	0.07127
				2.67492	0.08881	0.07117
				2.67868	0.08869	0.07108
				2.68243	0.08857	0.07098
				2.68619	0.08846	0.07088
				2.68994	0.08834	0.07079
				2.69369	0.08822	0.07069
				2.69745	0.0881	0.0706
				2.7012	0.08798	0.0705
				2.70495	0.08787	0.07041
				2.70871	0.08775	0.07032
				2.71246	0.08763	0.07022
				2.71622	0.08752	0.07013
				2.71997	0.0874	0.07003
				2.72372	0.08729	0.06994
				2.72748	0.08717	0.06985
				2.73123	0.08706	0.06976
				2.73498	0.08694	0.06966
				2.73874	0.08683	0.06957
				2.74249	0.08671	0.06948
				2.74625	0.0866	0.06939
				2.75	0.08649	0.0693
				2.75375	0.08637	0.06921
				2.75751	0.08626	0.06911
				2.76126	0.08615	0.06902
				2.76502	0.08604	0.06893
				2.76877	0.08592	0.06884
				2.77252	0.08581	0.06875
				2.77628	0.0857	0.06866
				2.78003	0.08559	0.06857
				2.78378	0.08548	0.06848
				2.78754	0.08537	0.06839
				2.79129	0.08526	0.06831
				2.79505	0.08515	0.06822
				2.7988	0.08504	0.06813
				2.80255	0.08493	0.06804
				2.80631	0.08482	0.06795
				2.81006	0.08471	0.06787
				2.81381	0.0846	0.06778
				2.81757	0.08449	0.06769
				2.82132	0.08439	0.0676
				2.82508	0.08428	0.06752
				2.82883	0.08417	0.06743
				2.83258	0.08406	0.06734
				2.83634	0.08396	0.06726
				2.84009	0.08385	0.06717
				2.84384	0.08374	0.06709
				2.8476	0.08364	0.067
				2.85135	0.08353	0.06691
				2.85511	0.08343	0.06683
				2.85886	0.08332	0.06675
				2.86261	0.08322	0.06666
				2.86637	0.08311	0.06658
				2.87012	0.08301	0.06649
				2.87387	0.0829	0.06641
				2.87763	0.0828	0.06632
				2.88138	0.08269	0.06624
				2.88514	0.08259	0.06616
				2.88889	0.08249	0.06607
				2.89264	0.08239	0.06599
				2.8964	0.08228	0.06591
				2.90015	0.08218	0.06583
				2.9039	0.08208	0.06574
				2.90766	0.08198	0.06566
				2.91141	0.08187	0.06558
				2.91517	0.08177	0.0655
				2.91892	0.08167	0.06542
				2.92267	0.08157	0.06534
				2.92643	0.08147	0.06525
				2.93018	0.08137	0.06517
				2.93393	0.08127	0.06509
				2.93769	0.08117	0.06501
				2.94144	0.08107	0.06493
				2.9452	0.08097	0.06485
				2.94895	0.08087	0.06477
				2.9527	0.08077	0.06469
				2.95646	0.08067	0.06461
				2.96021	0.08058	0.06453
				2.96396	0.08048	0.06445
				2.96772	0.08038	0.06438
				2.97147	0.08028	0.0643
				2.97523	0.08018	0.06422
				2.97898	0.08009	0.06414
				2.98273	0.07999	0.06406
				2.98649	0.07989	0.06398
				2.99024	0.0798	0.06391
				2.99399	0.0797	0.06383
				2.99775	0.0796	0.06375
				3.0015	0.07951	0.06367
				3.00526	0.07941	0.0636
				3.00901	0.07932	0.06352
				3.01276	0.07922	0.06344
				3.01652	0.07913	0.06337
				3.02027	0.07903	0.06329
				3.02402	0.07894	0.06321
				3.02778	0.07884	0.06314
				3.03153	0.07875	0.06306
				3.03529	0.07866	0.06299
				3.03904	0.07856	0.06291
				3.04279	0.07847	0.06284
				3.04655	0.07838	0.06276
				3.0503	0.07828	0.06269
				3.05405	0.07819	0.06261
				3.05781	0.0781	0.06254
				3.06156	0.07801	0.06246
				3.06532	0.07791	0.06239
				3.06907	0.07782	0.06231
				3.07282	0.07773	0.06224
				3.07658	0.07764	0.06217
				3.08033	0.07755	0.06209
				3.08408	0.07746	0.06202
				3.08784	0.07737	0.06195
				3.09159	0.07728	0.06187
				3.09535	0.07718	0.0618
				3.0991	0.07709	0.06173
				3.10285	0.077	0.06166
				3.10661	0.07691	0.06159
				3.11036	0.07683	0.06151
				3.11411	0.07674	0.06144
				3.11787	0.07665	0.06137
				3.12162	0.07656	0.0613
				3.12538	0.07647	0.06123
				3.12913	0.07638	0.06116
				3.13288	0.07629	0.06108
				3.13664	0.0762	0.06101
				3.14039	0.07612	0.06094
				3.14414	0.07603	0.06087
				3.1479	0.07594	0.0608
				3.15165	0.07585	0.06073
				3.15541	0.07577	0.06066
				3.15916	0.07568	0.06059
				3.16291	0.07559	0.06052
				3.16667	0.07551	0.06045
				3.17042	0.07542	0.06038
				3.17417	0.07534	0.06031
				3.17793	0.07525	0.06024
				3.18168	0.07516	0.06018
				3.18544	0.07508	0.06011
				3.18919	0.07499	0.06004
				3.19294	0.07491	0.05997
				3.1967	0.07482	0.0599
				3.20045	0.07474	0.05983
				3.2042	0.07465	0.05976
				3.20796	0.07457	0.0597
				3.21171	0.07449	0.05963
				3.21547	0.0744	0.05956
				3.21922	0.07432	0.05949
				3.22297	0.07423	0.05943
				3.22673	0.07415	0.05936
				3.23048	0.07407	0.05929
				3.23423	0.07398	0.05923
				3.23799	0.0739	0.05916
				3.24174	0.07382	0.05909
				3.2455	0.07374	0.05903
				3.24925	0.07365	0.05896
				3.253	0.07357	0.05889
				3.25676	0.07349	0.05883
				3.26051	0.07341	0.05876
				3.26426	0.07333	0.0587
				3.26802	0.07325	0.05863
				3.27177	0.07316	0.05857
				3.27553	0.07308	0.0585
				3.27928	0.073	0.05844
				3.28303	0.07292	0.05837
				3.28679	0.07284	0.05831
				3.29054	0.07276	0.05824
				3.29429	0.07268	0.05818
				3.29805	0.0726	0.05811
				3.3018	0.07252	0.05805
				3.30556	0.07244	0.05799
				3.30931	0.07236	0.05792
				3.31306	0.07228	0.05786
				3.31682	0.0722	0.05779
				3.32057	0.07213	0.05773
				3.32432	0.07205	0.05767
				3.32808	0.07197	0.0576
				3.33183	0.07189	0.05754
				3.33559	0.07181	0.05748
				3.33934	0.07173	0.05742
				3.34309	0.07166	0.05735
				3.34685	0.07158	0.05729
				3.3506	0.0715	0.05723
				3.35435	0.07142	0.05717
				3.35811	0.07135	0.0571
				3.36186	0.07127	0.05704
				3.36562	0.07119	0.05698
				3.36937	0.07112	0.05692
				3.37312	0.07104	0.05686
				3.37688	0.07096	0.0568
				3.38063	0.07089	0.05673
				3.38438	0.07081	0.05667
				3.38814	0.07073	0.05661
				3.39189	0.07066	0.05655
				3.39565	0.07058	0.05649
				3.3994	0.07051	0.05643
				3.40315	0.07043	0.05637
				3.40691	0.07036	0.05631
				3.41066	0.07028	0.05625
				3.41441	0.07021	0.05619
				3.41817	0.07013	0.05613
				3.42192	0.07006	0.05607
				3.42568	0.06999	0.05601
				3.42943	0.06991	0.05595
				3.43318	0.06984	0.05589
				3.43694	0.06976	0.05583
				3.44069	0.06969	0.05577
				3.44444	0.06962	0.05571
				3.4482	0.06954	0.05565
				3.45195	0.06947	0.05559
				3.45571	0.0694	0.05554
				3.45946	0.06932	0.05548
				3.46321	0.06925	0.05542
				3.46697	0.06918	0.05536
				3.47072	0.06911	0.0553
				3.47447	0.06903	0.05524
				3.47823	0.06896	0.05519
				3.48198	0.06889	0.05513
				3.48574	0.06882	0.05507
				3.48949	0.06875	0.05501
				3.49324	0.06867	0.05495
				3.497	0.0686	0.0549
				3.50075	0.06853	0.05484
				3.5045	0.06846	0.05478
				3.50826	0.06839	0.05473
				3.51201	0.06832	0.05467
				3.51577	0.06825	0.05461
				3.51952	0.06818	0.05456
				3.52327	0.06811	0.0545
				3.52703	0.06804	0.05444
				3.53078	0.06797	0.05439
				3.53453	0.0679	0.05433
				3.53829	0.06783	0.05427
				3.54204	0.06776	0.05422
				3.5458	0.06769	0.05416
				3.54955	0.06762	0.05411
				3.5533	0.06755	0.05405
				3.55706	0.06748	0.054
				3.56081	0.06741	0.05394
				3.56456	0.06734	0.05388
				3.56832	0.06728	0.05383
				3.57207	0.06721	0.05377
				3.57583	0.06714	0.05372
				3.57958	0.06707	0.05366
				3.58333	0.067	0.05361
				3.58709	0.06693	0.05356
				3.59084	0.06687	0.0535
				3.59459	0.0668	0.05345
				3.59835	0.06673	0.05339
				3.6021	0.06666	0.05334
				3.60586	0.0666	0.05328
				3.60961	0.06653	0.05323
				3.61336	0.06646	0.05318
				3.61712	0.0664	0.05312
				3.62087	0.06633	0.05307
				3.62462	0.06626	0.05302
				3.62838	0.0662	0.05296
				3.63213	0.06613	0.05291
				3.63589	0.06606	0.05286
				3.63964	0.066	0.0528
				3.64339	0.06593	0.05275
				3.64715	0.06587	0.0527
				3.6509	0.0658	0.05264
				3.65465	0.06573	0.05259
				3.65841	0.06567	0.05254
				3.66216	0.0656	0.05249
				3.66592	0.06554	0.05243
				3.66967	0.06547	0.05238
				3.67342	0.06541	0.05233
				3.67718	0.06534	0.05228
				3.68093	0.06528	0.05223
				3.68468	0.06522	0.05217
				3.68844	0.06515	0.05212
				3.69219	0.06509	0.05207
				3.69595	0.06502	0.05202
				3.6997	0.06496	0.05197
				3.70345	0.06489	0.05192
				3.70721	0.06483	0.05186
				3.71096	0.06477	0.05181
				3.71471	0.0647	0.05176
				3.71847	0.06464	0.05171
				3.72222	0.06458	0.05166
				3.72598	0.06451	0.05161
				3.72973	0.06445	0.05156
				3.73348	0.06439	0.05151
				3.73724	0.06433	0.05146
				3.74099	0.06426	0.05141
				3.74474	0.0642	0.05136
				3.7485	0.06414	0.05131
				3.75225	0.06408	0.05126
				3.75601	0.06401	0.05121
				3.75976	0.06395	0.05116
				3.76351	0.06389	0.05111
				3.76727	0.06383	0.05106
				3.77102	0.06377	0.05101
				3.77477	0.06371	0.05096
				3.77853	0.06364	0.05091
				3.78228	0.06358	0.05086
				3.78604	0.06352	0.05081
				3.78979	0.06346	0.05076
				3.79354	0.0634	0.05071
				3.7973	0.06334	0.05067
				3.80105	0.06328	0.05062
				3.8048	0.06322	0.05057
				3.80856	0.06316	0.05052
				3.81231	0.0631	0.05047
				3.81607	0.06304	0.05042
				3.81982	0.06298	0.05037
				3.82357	0.06292	0.05033
				3.82733	0.06286	0.05028
				3.83108	0.0628	0.05023
				3.83483	0.06274	0.05018
				3.83859	0.06268	0.05013
				3.84234	0.06262	0.05009
				3.8461	0.06256	0.05004
				3.84985	0.0625	0.04999
				3.8536	0.06244	0.04994
				3.85736	0.06238	0.0499
				3.86111	0.06232	0.04985
				3.86486	0.06226	0.0498
				3.86862	0.0622	0.04975
				3.87237	0.06215	0.04971
				3.87613	0.06209	0.04966
				3.87988	0.06203	0.04961
				3.88363	0.06197	0.04957
				3.88739	0.06191	0.04952
				3.89114	0.06186	0.04947
				3.89489	0.0618	0.04943
				3.89865	0.06174	0.04938
				3.9024	0.06168	0.04933
				3.90616	0.06162	0.04929
				3.90991	0.06157	0.04924
				3.91366	0.06151	0.0492
				3.91742	0.06145	0.04915
				3.92117	0.0614	0.0491
				3.92492	0.06134	0.04906
				3.92868	0.06128	0.04901
				3.93243	0.06122	0.04897
				3.93619	0.06117	0.04892
				3.93994	0.06111	0.04888
				3.94369	0.06105	0.04883
				3.94745	0.061	0.04878
				3.9512	0.06094	0.04874
				3.95495	0.06089	0.04869
				3.95871	0.06083	0.04865
				3.96246	0.06077	0.0486
				3.96622	0.06072	0.04856
				3.96997	0.06066	0.04851
				3.97372	0.06061	0.04847
				3.97748	0.06055	0.04843
				3.98123	0.0605	0.04838
				3.98498	0.06044	0.04834
				3.98874	0.06038	0.04829
				3.99249	0.06033	0.04825
				3.99625	0.06027	0.0482
				4	0.06022	0.04816

## Sheet: Figure 2e
Temperature (K)	T2* (ns)		Temperature (K)	Fit T2* (ns)
5	0.90351		5	0.93196
10	0.86909		5.09209	0.93196
16	1.16799		5.18418	0.93196
16	0.73432		5.27628	0.93196
23	0.88242		5.36837	0.93196
34	0.29415		5.46046	0.93196
47	0.26902		5.55255	0.93196
47	0.13843		5.64464	0.93196
59	0.14827		5.73674	0.93196
59	0.02757		5.82883	0.93196
72	0.04501		5.92092	0.93196
97	0.05059		6.01301	0.93196
			6.10511	0.93196
			6.1972	0.93196
			6.28929	0.93196
			6.38138	0.93196
			6.47347	0.93196
			6.56557	0.93196
			6.65766	0.93196
			6.74975	0.93196
			6.84184	0.93196
			6.93393	0.93196
			7.02603	0.93196
			7.11812	0.93196
			7.21021	0.93196
			7.3023	0.93196
			7.39439	0.93196
			7.48649	0.93196
			7.57858	0.93196
			7.67067	0.93196
			7.76276	0.93196
			7.85485	0.93196
			7.94695	0.93196
			8.03904	0.93196
			8.13113	0.93196
			8.22322	0.93196
			8.31532	0.93196
			8.40741	0.93196
			8.4995	0.93196
			8.59159	0.93196
			8.68368	0.93196
			8.77578	0.93196
			8.86787	0.93196
			8.95996	0.93196
			9.05205	0.93196
			9.14414	0.93196
			9.23624	0.93196
			9.32833	0.93196
			9.42042	0.93196
			9.51251	0.93195
			9.6046	0.93195
			9.6967	0.93195
			9.78879	0.93195
			9.88088	0.93195
			9.97297	0.93194
			10.0651	0.93194
			10.1572	0.93194
			10.2492	0.93194
			10.3413	0.93193
			10.4334	0.93193
			10.5255	0.93192
			10.6176	0.93192
			10.7097	0.93191
			10.8018	0.9319
			10.8939	0.9319
			10.986	0.93189
			11.0781	0.93188
			11.1702	0.93187
			11.2623	0.93186
			11.3544	0.93184
			11.4465	0.93183
			11.5385	0.93181
			11.6306	0.9318
			11.7227	0.93178
			11.8148	0.93176
			11.9069	0.93174
			11.999	0.93171
			12.0911	0.93169
			12.1832	0.93166
			12.2753	0.93163
			12.3674	0.93159
			12.4595	0.93156
			12.5516	0.93152
			12.6436	0.93147
			12.7357	0.93143
			12.8278	0.93138
			12.9199	0.93132
			13.012	0.93127
			13.1041	0.9312
			13.1962	0.93114
			13.2883	0.93106
			13.3804	0.93099
			13.4725	0.93091
			13.5646	0.93082
			13.6567	0.93072
			13.7487	0.93062
			13.8408	0.93052
			13.9329	0.9304
			14.025	0.93028
			14.1171	0.93015
			14.2092	0.93002
			14.3013	0.92987
			14.3934	0.92972
			14.4855	0.92956
			14.5776	0.92939
			14.6697	0.9292
			14.7618	0.92901
			14.8538	0.92881
			14.9459	0.9286
			15.038	0.92837
			15.1301	0.92813
			15.2222	0.92788
			15.3143	0.92762
			15.4064	0.92734
			15.4985	0.92705
			15.5906	0.92675
			15.6827	0.92643
			15.7748	0.9261
			15.8669	0.92574
			15.959	0.92538
			16.0511	0.92499
			16.1431	0.92459
			16.2352	0.92417
			16.3273	0.92374
			16.4194	0.92328
			16.5115	0.9228
			16.6036	0.92231
			16.6957	0.92179
			16.7878	0.92125
			16.8799	0.92069
			16.972	0.92011
			17.0641	0.9195
			17.1562	0.91887
			17.2482	0.91822
			17.3403	0.91754
			17.4324	0.91684
			17.5245	0.91611
			17.6166	0.91536
			17.7087	0.91457
			17.8008	0.91377
			17.8929	0.91293
			17.985	0.91206
			18.0771	0.91117
			18.1692	0.91024
			18.2613	0.90929
			18.3533	0.9083
			18.4455	0.90729
			18.5375	0.90624
			18.6296	0.90516
			18.7217	0.90405
			18.8138	0.9029
			18.9059	0.90172
			18.998	0.90051
			19.0901	0.89926
			19.1822	0.89797
			19.2743	0.89665
			19.3664	0.8953
			19.4585	0.89391
			19.5506	0.89248
			19.6426	0.89102
			19.7347	0.88951
			19.8268	0.88798
			19.9189	0.8864
			20.011	0.88478
			20.1031	0.88313
			20.1952	0.88143
			20.2873	0.8797
			20.3794	0.87793
			20.4715	0.87612
			20.5636	0.87427
			20.6557	0.87238
			20.7477	0.87044
			20.8398	0.86847
			20.9319	0.86646
			21.024	0.86441
			21.1161	0.86232
			21.2082	0.86018
			21.3003	0.85801
			21.3924	0.8558
			21.4845	0.85354
			21.5766	0.85125
			21.6687	0.84891
			21.7608	0.84653
			21.8529	0.84412
			21.9449	0.84166
			22.037	0.83917
			22.1291	0.83663
			22.2212	0.83406
			22.3133	0.83145
			22.4054	0.82879
			22.4975	0.8261
			22.5896	0.82337
			22.6817	0.8206
			22.7738	0.8178
			22.8659	0.81496
			22.958	0.81208
			23.05	0.80916
			23.1421	0.80621
			23.2342	0.80322
			23.3263	0.8002
			23.4184	0.79714
			23.5105	0.79405
			23.6026	0.79093
			23.6947	0.78777
			23.7868	0.78458
			23.8789	0.78136
			23.971	0.77811
			24.0631	0.77482
			24.1552	0.77151
			24.2473	0.76817
			24.3393	0.7648
			24.4314	0.7614
			24.5235	0.75797
			24.6156	0.75452
			24.7077	0.75104
			24.7998	0.74754
			24.8919	0.74401
			24.984	0.74046
			25.0761	0.73688
			25.1682	0.73328
			25.2603	0.72967
			25.3524	0.72603
			25.4444	0.72237
			25.5365	0.71869
			25.6286	0.71499
			25.7207	0.71128
			25.8128	0.70755
			25.9049	0.7038
			25.997	0.70004
			26.0891	0.69627
			26.1812	0.69248
			26.2733	0.68868
			26.3654	0.68486
			26.4575	0.68104
			26.5495	0.67721
			26.6416	0.67336
			26.7337	0.66951
			26.8258	0.66565
			26.9179	0.66178
			27.01	0.65791
			27.1021	0.65403
			27.1942	0.65014
			27.2863	0.64625
			27.3784	0.64236
			27.4705	0.63847
			27.5626	0.63457
			27.6547	0.63068
			27.7467	0.62678
			27.8388	0.62288
			27.9309	0.61899
			28.023	0.61509
			28.1151	0.6112
			28.2072	0.60731
			28.2993	0.60342
			28.3914	0.59954
			28.4835	0.59567
			28.5756	0.5918
			28.6677	0.58793
			28.7598	0.58408
			28.8518	0.58023
			28.9439	0.57639
			29.036	0.57255
			29.1281	0.56873
			29.2202	0.56491
			29.3123	0.56111
			29.4044	0.55732
			29.4965	0.55353
			29.5886	0.54976
			29.6807	0.546
			29.7728	0.54226
			29.8649	0.53852
			29.957	0.5348
			30.0491	0.5311
			30.1411	0.52741
			30.2332	0.52373
			30.3253	0.52007
			30.4174	0.51642
			30.5095	0.51279
			30.6016	0.50918
			30.6937	0.50558
			30.7858	0.502
			30.8779	0.49844
			30.97	0.49489
			31.0621	0.49136
			31.1542	0.48785
			31.2462	0.48436
			31.3383	0.48088
			31.4304	0.47743
			31.5225	0.47399
			31.6146	0.47057
			31.7067	0.46718
			31.7988	0.4638
			31.8909	0.46044
			31.983	0.4571
			32.0751	0.45378
			32.1672	0.45048
			32.2593	0.44721
			32.3513	0.44395
			32.4434	0.44071
			32.5355	0.4375
			32.6276	0.4343
			32.7197	0.43113
			32.8118	0.42797
			32.9039	0.42484
			32.996	0.42173
			33.0881	0.41864
			33.1802	0.41557
			33.2723	0.41253
			33.3644	0.4095
			33.4565	0.4065
			33.5485	0.40351
			33.6406	0.40055
			33.7327	0.39761
			33.8248	0.39469
			33.9169	0.3918
			34.009	0.38892
			34.1011	0.38607
			34.1932	0.38324
			34.2853	0.38043
			34.3774	0.37764
			34.4695	0.37487
			34.5616	0.37212
			34.6536	0.3694
			34.7458	0.36669
			34.8378	0.36401
			34.9299	0.36135
			35.022	0.35871
			35.1141	0.35609
			35.2062	0.35349
			35.2983	0.35091
			35.3904	0.34836
			35.4825	0.34582
			35.5746	0.34331
			35.6667	0.34081
			35.7588	0.33834
			35.8509	0.33588
			35.9429	0.33345
			36.035	0.33104
			36.1271	0.32864
			36.2192	0.32627
			36.3113	0.32392
			36.4034	0.32158
			36.4955	0.31927
			36.5876	0.31698
			36.6797	0.3147
			36.7718	0.31245
			36.8639	0.31021
			36.956	0.30799
			37.0481	0.3058
			37.1401	0.30362
			37.2322	0.30146
			37.3243	0.29932
			37.4164	0.29719
			37.5085	0.29509
			37.6006	0.293
			37.6927	0.29093
			37.7848	0.28888
			37.8769	0.28685
			37.969	0.28484
			38.0611	0.28284
			38.1531	0.28086
			38.2452	0.2789
			38.3373	0.27695
			38.4294	0.27503
			38.5215	0.27312
			38.6136	0.27122
			38.7057	0.26934
			38.7978	0.26748
			38.8899	0.26564
			38.982	0.26381
			39.0741	0.262
			39.1662	0.26021
			39.2583	0.25843
			39.3503	0.25666
			39.4424	0.25491
			39.5345	0.25318
			39.6266	0.25146
			39.7187	0.24976
			39.8108	0.24808
			39.9029	0.2464
			39.995	0.24475
			40.0871	0.24311
			40.1792	0.24148
			40.2713	0.23986
			40.3634	0.23827
			40.4555	0.23668
			40.5476	0.23511
			40.6396	0.23356
			40.7317	0.23201
			40.8238	0.23048
			40.9159	0.22897
			41.008	0.22747
			41.1001	0.22598
			41.1922	0.2245
			41.2843	0.22304
			41.3764	0.22159
			41.4685	0.22016
			41.5606	0.21874
			41.6527	0.21732
			41.7447	0.21593
			41.8368	0.21454
			41.9289	0.21317
			42.021	0.21181
			42.1131	0.21046
			42.2052	0.20912
			42.2973	0.2078
			42.3894	0.20648
			42.4815	0.20518
			42.5736	0.20389
			42.6657	0.20261
			42.7578	0.20134
			42.8499	0.20009
			42.9419	0.19884
			43.034	0.19761
			43.1261	0.19638
			43.2182	0.19517
			43.3103	0.19397
			43.4024	0.19277
			43.4945	0.19159
			43.5866	0.19042
			43.6787	0.18926
			43.7708	0.18811
			43.8629	0.18697
			43.9549	0.18584
			44.047	0.18472
			44.1391	0.18361
			44.2312	0.18251
			44.3233	0.18141
			44.4154	0.18033
			44.5075	0.17926
			44.5996	0.17819
			44.6917	0.17714
			44.7838	0.17609
			44.8759	0.17506
			44.968	0.17403
			45.0601	0.17301
			45.1521	0.172
			45.2442	0.171
			45.3363	0.17001
			45.4284	0.16902
			45.5205	0.16805
			45.6126	0.16708
			45.7047	0.16612
			45.7968	0.16517
			45.8889	0.16422
			45.981	0.16329
			46.0731	0.16236
			46.1652	0.16144
			46.2573	0.16053
			46.3494	0.15963
			46.4414	0.15873
			46.5335	0.15784
			46.6256	0.15696
			46.7177	0.15609
			46.8098	0.15522
			46.9019	0.15436
			46.994	0.15351
			47.0861	0.15266
			47.1782	0.15182
			47.2703	0.15099
			47.3624	0.15017
			47.4545	0.14935
			47.5466	0.14854
			47.6386	0.14774
			47.7307	0.14694
			47.8228	0.14615
			47.9149	0.14536
			48.007	0.14458
			48.0991	0.14381
			48.1912	0.14305
			48.2833	0.14229
			48.3754	0.14154
			48.4675	0.14079
			48.5596	0.14005
			48.6516	0.13931
			48.7437	0.13858
			48.8358	0.13786
			48.9279	0.13714
			49.02	0.13643
			49.1121	0.13573
			49.2042	0.13503
			49.2963	0.13433
			49.3884	0.13364
			49.4805	0.13296
			49.5726	0.13228
			49.6647	0.13161
			49.7568	0.13094
			49.8488	0.13028
			49.9409	0.12962
			50.033	0.12897
			50.1251	0.12833
			50.2172	0.12768
			50.3093	0.12705
			50.4014	0.12642
			50.4935	0.12579
			50.5856	0.12517
			50.6777	0.12455
			50.7698	0.12394
			50.8619	0.12333
			50.9539	0.12273
			51.0461	0.12213
			51.1381	0.12154
			51.2302	0.12095
			51.3223	0.12037
			51.4144	0.11979
			51.5065	0.11921
			51.5986	0.11864
			51.6907	0.11808
			51.7828	0.11751
			51.8749	0.11696
			51.967	0.1164
			52.0591	0.11585
			52.1512	0.11531
			52.2432	0.11477
			52.3353	0.11423
			52.4274	0.1137
			52.5195	0.11317
			52.6116	0.11264
			52.7037	0.11212
			52.7958	0.1116
			52.8879	0.11109
			52.98	0.11058
			53.0721	0.11008
			53.1642	0.10957
			53.2563	0.10908
			53.3484	0.10858
			53.4404	0.10809
			53.5325	0.1076
			53.6246	0.10712
			53.7167	0.10664
			53.8088	0.10616
			53.9009	0.10569
			53.993	0.10522
			54.0851	0.10475
			54.1772	0.10429
			54.2693	0.10383
			54.3614	0.10337
			54.4534	0.10292
			54.5455	0.10247
			54.6376	0.10202
			54.7297	0.10158
			54.8218	0.10114
			54.9139	0.1007
			55.006	0.10027
			55.0981	0.09984
			55.1902	0.09941
			55.2823	0.09899
			55.3744	0.09857
			55.4665	0.09815
			55.5586	0.09773
			55.6506	0.09732
			55.7427	0.09691
			55.8348	0.0965
			55.9269	0.0961
			56.019	0.0957
			56.1111	0.0953
			56.2032	0.0949
			56.2953	0.09451
			56.3874	0.09412
			56.4795	0.09373
			56.5716	0.09334
			56.6637	0.09296
			56.7558	0.09258
			56.8479	0.09221
			56.9399	0.09183
			57.032	0.09146
			57.1241	0.09109
			57.2162	0.09072
			57.3083	0.09036
			57.4004	0.09
			57.4925	0.08964
			57.5846	0.08928
			57.6767	0.08892
			57.7688	0.08857
			57.8609	0.08822
			57.953	0.08787
			58.0451	0.08753
			58.1371	0.08719
			58.2292	0.08685
			58.3213	0.08651
			58.4134	0.08617
			58.5055	0.08584
			58.5976	0.08551
			58.6897	0.08518
			58.7818	0.08485
			58.8739	0.08452
			58.966	0.0842
			59.0581	0.08388
			59.1501	0.08356
			59.2422	0.08324
			59.3343	0.08293
			59.4264	0.08262
			59.5185	0.08231
			59.6106	0.082
			59.7027	0.08169
			59.7948	0.08139
			59.8869	0.08108
			59.979	0.08078
			60.0711	0.08048
			60.1632	0.08019
			60.2553	0.07989
			60.3473	0.0796
			60.4394	0.07931
			60.5315	0.07902
			60.6236	0.07873
			60.7157	0.07844
			60.8078	0.07816
			60.8999	0.07788
			60.992	0.0776
			61.0841	0.07732
			61.1762	0.07704
			61.2683	0.07677
			61.3604	0.07649
			61.4524	0.07622
			61.5445	0.07595
			61.6366	0.07568
			61.7287	0.07542
			61.8208	0.07515
			61.9129	0.07489
			62.005	0.07463
			62.0971	0.07436
			62.1892	0.07411
			62.2813	0.07385
			62.3734	0.07359
			62.4655	0.07334
			62.5576	0.07309
			62.6497	0.07284
			62.7417	0.07259
			62.8338	0.07234
			62.9259	0.07209
			63.018	0.07185
			63.1101	0.0716
			63.2022	0.07136
			63.2943	0.07112
			63.3864	0.07088
			63.4785	0.07065
			63.5706	0.07041
			63.6627	0.07017
			63.7548	0.06994
			63.8469	0.06971
			63.9389	0.06948
			64.031	0.06925
			64.1231	0.06902
			64.2152	0.0688
			64.3073	0.06857
			64.3994	0.06835
			64.4915	0.06812
			64.5836	0.0679
			64.6757	0.06768
			64.7678	0.06746
			64.8599	0.06725
			64.9519	0.06703
			65.044	0.06681
			65.1361	0.0666
			65.2282	0.06639
			65.3203	0.06618
			65.4124	0.06597
			65.5045	0.06576
			65.5966	0.06555
			65.6887	0.06534
			65.7808	0.06514
			65.8729	0.06493
			65.965	0.06473
			66.0571	0.06453
			66.1492	0.06433
			66.2412	0.06413
			66.3333	0.06393
			66.4254	0.06373
			66.5175	0.06354
			66.6096	0.06334
			66.7017	0.06315
			66.7938	0.06296
			66.8859	0.06276
			66.978	0.06257
			67.0701	0.06238
			67.1622	0.0622
			67.2542	0.06201
			67.3464	0.06182
			67.4384	0.06164
			67.5305	0.06145
			67.6226	0.06127
			67.7147	0.06109
			67.8068	0.0609
			67.8989	0.06072
			67.991	0.06054
			68.0831	0.06037
			68.1752	0.06019
			68.2673	0.06001
			68.3594	0.05984
			68.4514	0.05966
			68.5435	0.05949
			68.6356	0.05931
			68.7277	0.05914
			68.8198	0.05897
			68.9119	0.0588
			69.004	0.05863
			69.0961	0.05846
			69.1882	0.0583
			69.2803	0.05813
			69.3724	0.05796
			69.4645	0.0578
			69.5566	0.05764
			69.6487	0.05747
			69.7407	0.05731
			69.8328	0.05715
			69.9249	0.05699
			70.017	0.05683
			70.1091	0.05667
			70.2012	0.05651
			70.2933	0.05636
			70.3854	0.0562
			70.4775	0.05604
			70.5696	0.05589
			70.6617	0.05574
			70.7537	0.05558
			70.8458	0.05543
			70.9379	0.05528
			71.03	0.05513
			71.1221	0.05498
			71.2142	0.05483
			71.3063	0.05468
			71.3984	0.05453
			71.4905	0.05439
			71.5826	0.05424
			71.6747	0.05409
			71.7668	0.05395
			71.8589	0.05381
			71.951	0.05366
			72.043	0.05352
			72.1351	0.05338
			72.2272	0.05324
			72.3193	0.0531
			72.4114	0.05296
			72.5035	0.05282
			72.5956	0.05268
			72.6877	0.05254
			72.7798	0.05241
			72.8719	0.05227
			72.964	0.05213
			73.0561	0.052
			73.1482	0.05187
			73.2402	0.05173
			73.3323	0.0516
			73.4244	0.05147
			73.5165	0.05134
			73.6086	0.0512
			73.7007	0.05107
			73.7928	0.05095
			73.8849	0.05082
			73.977	0.05069
			74.0691	0.05056
			74.1612	0.05043
			74.2532	0.05031
			74.3453	0.05018
			74.4374	0.05006
			74.5295	0.04993
			74.6216	0.04981
			74.7137	0.04968
			74.8058	0.04956
			74.8979	0.04944
			74.99	0.04932
			75.0821	0.0492
			75.1742	0.04907
			75.2663	0.04895
			75.3584	0.04884
			75.4505	0.04872
			75.5425	0.0486
			75.6346	0.04848
			75.7267	0.04836
			75.8188	0.04825
			75.9109	0.04813
			76.003	0.04801
			76.0951	0.0479
			76.1872	0.04779
			76.2793	0.04767
			76.3714	0.04756
			76.4635	0.04745
			76.5556	0.04733
			76.6476	0.04722
			76.7397	0.04711
			76.8318	0.047
			76.9239	0.04689
			77.016	0.04678
			77.1081	0.04667
			77.2002	0.04656
			77.2923	0.04645
			77.3844	0.04634
			77.4765	0.04624
			77.5686	0.04613
			77.6607	0.04602
			77.7528	0.04592
			77.8448	0.04581
			77.9369	0.04571
			78.029	0.0456
			78.1211	0.0455
			78.2132	0.0454
			78.3053	0.04529
			78.3974	0.04519
			78.4895	0.04509
			78.5816	0.04499
			78.6737	0.04489
			78.7658	0.04479
			78.8579	0.04469
			78.95	0.04459
			79.042	0.04449
			79.1341	0.04439
			79.2262	0.04429
			79.3183	0.04419
			79.4104	0.04409
			79.5025	0.044
			79.5946	0.0439
			79.6867	0.0438
			79.7788	0.04371
			79.8709	0.04361
			79.963	0.04352
			80.0551	0.04342
			80.1471	0.04333
			80.2392	0.04323
			80.3313	0.04314
			80.4234	0.04305
			80.5155	0.04296
			80.6076	0.04286
			80.6997	0.04277
			80.7918	0.04268
			80.8839	0.04259
			80.976	0.0425
			81.0681	0.04241
			81.1602	0.04232
			81.2523	0.04223
			81.3443	0.04214
			81.4364	0.04205
			81.5285	0.04196
			81.6206	0.04187
			81.7127	0.04179
			81.8048	0.0417
			81.8969	0.04161
			81.989	0.04153
			82.0811	0.04144
			82.1732	0.04135
			82.2653	0.04127
			82.3574	0.04118
			82.4494	0.0411
			82.5415	0.04102
			82.6336	0.04093
			82.7257	0.04085
			82.8178	0.04076
			82.9099	0.04068
			83.002	0.0406
			83.0941	0.04052
			83.1862	0.04043
			83.2783	0.04035
			83.3704	0.04027
			83.4625	0.04019
			83.5546	0.04011
			83.6466	0.04003
			83.7387	0.03995
			83.8308	0.03987
			83.9229	0.03979
			84.015	0.03971
			84.1071	0.03963
			84.1992	0.03956
			84.2913	0.03948
			84.3834	0.0394
			84.4755	0.03932
			84.5676	0.03925
			84.6597	0.03917
			84.7518	0.03909
			84.8438	0.03902
			84.9359	0.03894
			85.028	0.03887
			85.1201	0.03879
			85.2122	0.03872
			85.3043	0.03864
			85.3964	0.03857
			85.4885	0.03849
			85.5806	0.03842
			85.6727	0.03835
			85.7648	0.03827
			85.8569	0.0382
			85.9489	0.03813
			86.041	0.03806
			86.1331	0.03798
			86.2252	0.03791
			86.3173	0.03784
			86.4094	0.03777
			86.5015	0.0377
			86.5936	0.03763
			86.6857	0.03756
			86.7778	0.03749
			86.8699	0.03742
			86.962	0.03735
			87.0541	0.03728
			87.1462	0.03721
			87.2382	0.03714
			87.3303	0.03707
			87.4224	0.03701
			87.5145	0.03694
			87.6066	0.03687
			87.6987	0.0368
			87.7908	0.03674
			87.8829	0.03667
			87.975	0.0366
			88.0671	0.03654
			88.1592	0.03647
			88.2512	0.0364
			88.3433	0.03634
			88.4354	0.03627
			88.5275	0.03621
			88.6196	0.03614
			88.7117	0.03608
			88.8038	0.03601
			88.8959	0.03595
			88.988	0.03589
			89.0801	0.03582
			89.1722	0.03576
			89.2643	0.0357
			89.3564	0.03563
			89.4484	0.03557
			89.5405	0.03551
			89.6326	0.03545
			89.7247	0.03538
			89.8168	0.03532
			89.9089	0.03526
			90.001	0.0352
			90.0931	0.03514
			90.1852	0.03508
			90.2773	0.03502
			90.3694	0.03496
			90.4615	0.0349
			90.5536	0.03484
			90.6457	0.03478
			90.7377	0.03472
			90.8298	0.03466
			90.9219	0.0346
			91.014	0.03454
			91.1061	0.03448
			91.1982	0.03442
			91.2903	0.03437
			91.3824	0.03431
			91.4745	0.03425
			91.5666	0.03419
			91.6587	0.03414
			91.7507	0.03408
			91.8428	0.03402
			91.9349	0.03396
			92.027	0.03391
			92.1191	0.03385
			92.2112	0.0338
			92.3033	0.03374
			92.3954	0.03368
			92.4875	0.03363
			92.5796	0.03357
			92.6717	0.03352
			92.7638	0.03346
			92.8559	0.03341
			92.948	0.03335
			93.04	0.0333
			93.1321	0.03325
			93.2242	0.03319
			93.3163	0.03314
			93.4084	0.03308
			93.5005	0.03303
			93.5926	0.03298
			93.6847	0.03292
			93.7768	0.03287
			93.8689	0.03282
			93.961	0.03277
			94.053	0.03271
			94.1452	0.03266
			94.2372	0.03261
			94.3293	0.03256
			94.4214	0.03251
			94.5135	0.03246
			94.6056	0.0324
			94.6977	0.03235
			94.7898	0.0323
			94.8819	0.03225
			94.974	0.0322
			95.0661	0.03215
			95.1582	0.0321
			95.2502	0.03205
			95.3423	0.032
			95.4344	0.03195
			95.5265	0.0319
			95.6186	0.03185
			95.7107	0.0318
			95.8028	0.03176
			95.8949	0.03171
			95.987	0.03166
			96.0791	0.03161
			96.1712	0.03156
			96.2633	0.03151
			96.3554	0.03147
			96.4475	0.03142
			96.5395	0.03137
			96.6316	0.03132
			96.7237	0.03128
			96.8158	0.03123
			96.9079	0.03118
			97	0.03113

## Sheet: Figure 3a
t1 (ns)	Kerr1	t2 (ns)	Kerr2	t3 (ns)	Kerr3	t4 (ns)	Kerr4	t5 (ns)	Kerr5	t6 (ns)	Kerr6	t7 (ns)	Kerr7
-1.28667	1.4	-0.153333	1.35	-0.153333	3.75	-0.153333	4	-1.92667	-1.15	-0.126667	0.85	-0.126667	-2.5
-1.27333	1.4	-0.14	0.7	-0.14	3.1	-0.14	3.15	-1.91333	0.7	-0.113333	0.85	-0.113333	-1
-1.26	1	-0.126667	1.25	-0.126667	4.1	-0.126667	2.65	-1.9	0.5	-0.1	0.2	-0.1	-2.4
-1.24667	1.8	-0.113333	0.95	-0.113333	3.8	-0.113333	2.3	-1.88667	1.95	-0.0866667	0.6	-0.0866667	-1.7
-1.23333	2.3	-0.1	1.05	-0.1	3.7	-0.1	2.2	-1.87333	1.85	-0.0733333	0.2	-0.0733333	-0.7
-1.22	2.4	-0.0866667	1.25	-0.0866667	3.15	-0.0866667	3.15	-1.86	2.8	-0.06	-0.4	-0.06	-1.1
-1.20667	2.3	-0.0733333	1.25	-0.0733333	3.9	-0.0733333	2.8	-1.84667	0	-0.0466667	-1.75	-0.0466667	0.85
-1.19333	1.75	-0.06	0.85	-0.06	4.7	-0.06	2.65	-1.83333	-0.75	-0.0333333	0.7	-0.0333333	-0.35
-1.18	2.2	-0.0466667	1.35	-0.0466667	4.05	-0.0466667	2.3	-1.82	-0.4	-0.02	0.7	-0.02	-3.15
-1.16667	1.5	-0.0333333	1.9	-0.0333333	5	-0.0333333	2.1	-1.80667	0.15	-0.00666667	-56.55	-0.00666667	32.85
-1.15333	2	-0.02	1.85	-0.02	4.55	-0.02	2.1	-1.79333	0.55	0.00666667	-196.55	0.00666667	33.1
-1.14	2.1	-0.00666667	37.45	-0.00666667	34.25	-0.00666667	23.9	-1.78	0.95	0.02	34.1	0.02	28.95
-1.12667	1.35	0.00666667	132.5	0.00666667	112.45	0.00666667	67.3	-1.76667	1.1	0.0333333	29.45	0.0333333	17.45
-1.11333	2.1	0.02	108.3	0.02	84.45	0.02	37.8	-1.75333	-0.55	0.0466667	21.25	0.0466667	6.75
-1.1	2.8	0.0333333	92.25	0.0333333	69.2	0.0333333	26.65	-1.74	0.15	0.06	15.85	0.06	-2.05
-1.08667	2.35	0.0466667	81.85	0.0466667	60	0.0466667	22.65	-1.72667	1.1	0.0733333	11.15	0.0733333	-9.25
-1.07333	1.65	0.06	74.15	0.06	50.1	0.06	16.6	-1.71333	-1.45	0.0866667	4.7	0.0866667	-13.65
-1.06	2	0.0733333	67.3	0.0733333	49.6	0.0733333	12.15	-1.7	-2.15	0.1	-0.45	0.1	-16.3
-1.04667	1.75	0.0866667	61.5	0.0866667	43.4	0.0866667	7.75	-1.68667	1.3	0.113333	-6.25	0.113333	-18.55
-1.03333	1	0.1	55.3	0.1	37.5	0.1	3.2	-1.67333	0	0.126667	-8.4	0.126667	-21.4
-1.02	3.3	0.113333	46.7	0.113333	31.65	0.113333	-0.55	-1.66	0	0.14	-9.45	0.14	-17.6
-1.00667	2.3	0.126667	36	0.126667	24.65	0.126667	-4.3	-1.64667	0.4	0.153333	-7.3	0.153333	-12.8
-0.993333	1.55	0.14	29.7	0.14	20.45	0.14	-5.7	-1.63333	1.4	0.166667	-5.9	0.166667	-10
-0.98	1.25	0.153333	21.3	0.153333	14.5	0.153333	-7	-1.62	-0.15	0.18	-3.9	0.18	-7.3
-0.966667	1.95	0.166667	11.85	0.166667	7.55	0.166667	-6.4	-1.60667	1.5	0.193333	-0.3	0.193333	-1.6
-0.953333	2.05	0.18	4.3	0.18	1.3	0.18	-5.5	-1.59333	1.65	0.206667	5.95	0.206667	3
-0.94	2.15	0.193333	-1.8	0.193333	-2.85	0.193333	-3.05	-1.58	1.75	0.22	7.45	0.22	7.45
-0.926667	1.65	0.206667	-8.4	0.206667	-8.05	0.206667	-0.9	-1.56667	1.6	0.233333	10.1	0.233333	13.3
-0.913333	2.1	0.22	-15.4	0.22	-13	0.22	0.15	-1.55333	1.2	0.246667	12.1	0.246667	13.8
-0.9	1.8	0.233333	-22.2	0.233333	-17.05	0.233333	2.8	-1.54	1.3	0.26	13.65	0.26	19
-0.886667	1.35	0.246667	-28.25	0.246667	-23.1	0.246667	3.5	-1.52667	1.05	0.273333	15.5	0.273333	19.05
-0.873333	1	0.26	-35.65	0.26	-26	0.26	5.05	-1.51333	1.55	0.286667	11.6	0.286667	18.45
-0.86	2.05	0.273333	-36.9	0.273333	-28.1	0.273333	5.7	-1.5	0.4	0.3	11.35	0.3	18.05
-0.846667	1.1	0.286667	-34.3	0.286667	-31.65	0.286667	4.9	-1.48667	0.15	0.313333	6.4	0.313333	11.65
-0.833333	2	0.3	-46.2	0.3	-32.35	0.3	4.25	-1.47333	-0.15	0.326667	2.1	0.326667	7.6
-0.82	1.8	0.313333	-57.6	0.313333	-36.15	0.313333	3.3	-1.46	-0.55	0.34	-3.2	0.34	3.45
-0.806667	1.6	0.326667	-57.75	0.326667	-39.3	0.326667	1.45	-1.44667	0.6	0.353333	-6.95	0.353333	-1.2
-0.793333	2.35	0.34	-57.75	0.34	-39.6	0.34	-2.65	-1.43333	0.4	0.366667	-12.25	0.366667	-5.55
-0.78	2.15	0.353333	-58.75	0.353333	-37.75	0.353333	-5.15	-1.42	0.05	0.38	-15.15	0.38	-8.95
-0.766667	2.05	0.366667	-58.5	0.366667	-38.65	0.366667	-7.15	-1.40667	1.2	0.393333	-15.2	0.393333	-7.95
-0.753333	2.45	0.38	-57.2	0.38	-37.75	0.38	-8.95	-1.39333	0.35	0.406667	-16.7	0.406667	-5.1
-0.74	2.1	0.393333	-55.4	0.393333	-37.05	0.393333	-10.65	-1.38	-0.1	0.42	-17.15	0.42	-4.8
-0.726667	1.75	0.406667	-53.05	0.406667	-35.9	0.406667	-11.7	-1.36667	1	0.433333	-15.2	0.433333	-3.75
-0.713333	1.55	0.42	-49.15	0.42	-33.45	0.42	-11.25	-1.35333	0.7	0.446667	-12.05	0.446667	-4.65
-0.7	1.4	0.433333	-43	0.433333	-29.9	0.433333	-10.05	-1.34	-0.35	0.46	-10.4	0.46	-1.8
-0.686667	1.8	0.446667	-38.05	0.446667	-24.6	0.446667	-7.75	-1.32667	1.75	0.473333	-6.75	0.473333	1.7
-0.673333	2.55	0.46	-35.45	0.46	-18.85	0.46	-5.85	-1.31333	1.75	0.486667	-2.6	0.486667	4.8
-0.66	2.4	0.473333	-30	0.473333	-14.35	0.473333	-4.15	-1.3	0.55	0.5	-0.35	0.5	10.35
-0.646667	1.4	0.486667	-22.4	0.486667	-10.35	0.486667	-1.35	-1.28667	0.95	0.513333	2.85	0.513333	12.9
-0.633333	1.4	0.5	-18.45	0.5	-6.25	0.5	2.85	-1.27333	1.7	0.526667	6.15	0.526667	10.4
-0.62	1.3	0.513333	-11.2	0.513333	-1.15	0.513333	5.95	-1.26	-0.2	0.54	7.25	0.54	7.85
-0.606667	1.2	0.526667	-3.95	0.526667	4.65	0.526667	7.5	-1.24667	-0.5	0.553333	7.35	0.553333	5.15
-0.593333	1.4	0.54	2.7	0.54	8.75	0.54	9.35	-1.23333	-1.4	0.566667	6.9	0.566667	4.75
-0.58	2	0.553333	8.4	0.553333	11.35	0.553333	10.6	-1.22	0.05	0.58	3.2	0.58	-1
-0.566667	1.75	0.566667	13.2	0.566667	14.45	0.566667	11.1	-1.20667	0.8	0.593333	1.8	0.593333	-2.6
-0.553333	1.95	0.58	17.05	0.58	18.9	0.58	13.75	-1.19333	0.15	0.606667	0	0.606667	-4.65
-0.54	2	0.593333	19.55	0.593333	20.05	0.593333	11.1	-1.18	0.35	0.62	-5.4	0.62	-8.55
-0.526667	1.25	0.606667	24.1	0.606667	20.45	0.606667	8.8	-1.16667	-0.05	0.633333	-6.55	0.633333	-12.15
-0.513333	1.35	0.62	31.3	0.62	29.7	0.62	7.5	-1.15333	0.65	0.646667	-6.15	0.646667	-13.55
-0.5	2.1	0.633333	34.55	0.633333	32.65	0.633333	5.35	-1.14	0	0.66	-8.55	0.66	-13.05
-0.486667	1.75	0.646667	38.75	0.646667	33.25	0.646667	5.55	-1.12667	0.3	0.673333	-8.75	0.673333	-11.4
-0.473333	2	0.66	49.2	0.66	34.25	0.66	3.15	-1.11333	-0.55	0.686667	-6.05	0.686667	-10.1
-0.46	2.45	0.673333	49.85	0.673333	32	0.673333	0.7	-1.1	0.95	0.7	-3.75	0.7	-9.2
-0.446667	2.3	0.686667	51.15	0.686667	32.65	0.686667	-0.45	-1.08667	-0.35	0.713333	-2.35	0.713333	-10.5
-0.433333	2.25	0.7	50.9	0.7	29.6	0.7	0.5	-1.07333	2.2	0.726667	0.55	0.726667	-4.1
-0.42	2.3	0.713333	44.85	0.713333	34.95	0.713333	1.8	-1.06	1.3	0.74	2.05	0.74	-2.8
-0.406667	2.65	0.726667	51.15	0.726667	34.25	0.726667	2.95	-1.04667	1.1	0.753333	6.4	0.753333	0.5
-0.393333	2.8	0.74	47.35	0.74	32.05	0.74	4.75	-1.03333	1.5	0.766667	11.25	0.766667	4.15
-0.38	3.25	0.753333	46.5	0.753333	31.05	0.753333	6.2	-1.02	1.75	0.78	12.35	0.78	10.45
-0.366667	3.15	0.766667	47.7	0.766667	29.6	0.766667	7.55	-1.00667	1	0.793333	15.1	0.793333	6.55
-0.353333	2.15	0.78	45.9	0.78	25.8	0.78	8.45	-0.993333	1.2	0.806667	16.55	0.806667	6.9
-0.34	1.75	0.793333	39.8	0.793333	25	0.793333	10	-0.98	2.65	0.82	16.65	0.82	7.9
-0.326667	1.85	0.806667	23.5	0.806667	22.85	0.806667	12.7	-0.966667	0.5	0.833333	14.05	0.833333	5.3
-0.313333	1.7	0.82	17.6	0.82	20.55	0.82	13.05	-0.953333	0.35	0.846667	12.6	0.846667	3.15
-0.3	1.7	0.833333	16.3	0.833333	17.6	0.833333	10.8	-0.94	0.6	0.86	10.7	0.86	2.65
-0.286667	2.25	0.846667	14	0.846667	14.75	0.846667	8.25	-0.926667	-0.15	0.873333	8.05	0.873333	-0.7
-0.273333	1.5	0.86	13.7	0.86	12.25	0.86	8.9	-0.913333	0.1	0.886667	6.9	0.886667	-2.95
-0.26	1.15	0.873333	10.9	0.873333	9.15	0.873333	7.15	-0.9	-0.2	0.9	2.95	0.9	-7
-0.246667	1.65	0.886667	7.15	0.886667	6	0.886667	4.25	-0.886667	0.2	0.913333	2.9	0.913333	-9.05
-0.233333	2.1	0.9	5.65	0.9	2.65	0.9	2.1	-0.873333	0.15	0.926667	-1.35	0.926667	-10.05
-0.22	1.9	0.913333	3.35	0.913333	-0.2	0.913333	0.15	-0.86	1.15	0.94	-2.7	0.94	-10.85
-0.206667	2.45	0.926667	0.8	0.926667	-2.55	0.926667	-1.55	-0.846667	1.8	0.953333	-3.15	0.953333	-5.2
-0.193333	1.6	0.94	-2.1	0.94	-4.35	0.94	-4.1	-0.833333	1.3	0.966667	-1.7	0.966667	-3.95
-0.18	0.85	0.953333	-6.55	0.953333	-7.5	0.953333	-4.45	-0.82	0.6	0.98	0	0.98	-1.9
-0.166667	1.75	0.966667	-11.5	0.966667	-9.85	0.966667	-4.3	-0.806667	0.5	0.993333	0.15	0.993333	3.6
-0.153333	1.55	0.98	-16.4	0.98	-10.1	0.98	-5.7	-0.793333	0.35	1.00667	1.5	1.00667	5.15
-0.14	1.9	0.993333	-20.8	0.993333	-12.65	0.993333	-3.85	-0.78	-0.4	1.02	4.45	1.02	11
-0.126667	1.8	1.00667	-24.65	1.00667	-13.3	1.00667	-2.9	-0.766667	1.3	1.03333	5.3	1.03333	8.7
-0.113333	1.2	1.02	-26.55	1.02	-13.55	1.02	-2.4	-0.753333	0	1.04667	7.9	1.04667	11
-0.1	1.35	1.03333	-29.5	1.03333	-13.35	1.03333	-1.25	-0.74	-0.05	1.06	9.65	1.06	13.5
-0.0866667	1.8	1.04667	-30.85	1.04667	-14.2	1.04667	1.2	-0.726667	0.8	1.07333	9.4	1.07333	11.65
-0.0733333	1.6	1.06	-31.6	1.06	-14.9	1.06	3	-0.713333	1.75	1.08667	9.7	1.08667	8.15
-0.06	1.95	1.07333	-30.6	1.07333	-15.15	1.07333	3.35	-0.7	1.2	1.1	6.35	1.1	6.25
-0.0466667	2.3	1.08667	-31.45	1.08667	-14.55	1.08667	3.55	-0.686667	0.65	1.11333	5.95	1.11333	4.05
-0.0333333	2.3	1.1	-32.55	1.1	-12.05	1.1	4.05	-0.673333	0	1.12667	1.2	1.12667	2.65
-0.02	2.05	1.11333	-33.55	1.11333	-11.2	1.11333	4.8	-0.66	-0.1	1.14	-0.2	1.14	-1.65
-0.00666667	77.85	1.12667	-31.55	1.12667	-10.7	1.12667	5.15	-0.646667	0.75	1.15333	-2.9	1.15333	-4
0.00666667	213.25	1.14	-29.55	1.14	-9.65	1.14	3.15	-0.633333	0	1.16667	-6.8	1.16667	-7.3
0.02	74.8	1.15333	-27.05	1.15333	-8.35	1.15333	2.1	-0.62	-0.1	1.18	-8.7	1.18	-9.05
0.0333333	42.15	1.16667	-23.5	1.16667	-7	1.16667	2.45	-0.606667	-0.3	1.19333	-9.15	1.19333	-8.55
0.0466667	28.55	1.18	-21.65	1.18	-5.85	1.18	1.35	-0.593333	-0.2	1.20667	-11	1.20667	-9.1
0.06	22.35	1.19333	-20.1	1.19333	-4.45	1.19333	-0.85	-0.58	0.25	1.22	-10.05	1.22	-8.9
0.0733333	28.95	1.20667	-16.9	1.20667	-3.15	1.20667	-1.9	-0.566667	0.35	1.23333	-9.85	1.23333	-6.8
0.0866667	33.45	1.22	-12.1	1.22	-1.75	1.22	-1.9	-0.553333	1.1	1.24667	-10.45	1.24667	-3.6
0.1	28.75	1.23333	-8.05	1.23333	1.75	1.23333	-1.9	-0.54	0.7	1.26	-8.75	1.26	-3.6
0.113333	22.6	1.24667	-4.8	1.24667	3.6	1.24667	-2.25	-0.526667	0.85	1.27333	-5.55	1.27333	-0.3
0.126667	16.5	1.26	-2.9	1.26	6.05	1.26	-1.55	-0.513333	0	1.28667	-3.2	1.28667	0.7
0.14	9.35	1.27333	-0.5	1.27333	6.8	1.27333	0.3	-0.5	0.7	1.3	-0.95	1.3	3.9
0.153333	4.45	1.28667	3.15	1.28667	7.85	1.28667	1.55	-0.486667	0.2	1.31333	3.45	1.31333	5.3
0.166667	0.75	1.3	5.2	1.3	9.55	1.3	3.65	-0.473333	0.05	1.32667	5	1.32667	3.75
0.18	-0.85	1.31333	6.55	1.31333	11.15	1.31333	5.4	-0.46	-1.25	1.34	4.15	1.34	3.9
0.193333	-2.35	1.32667	8.65	1.32667	12.6	1.32667	6	-0.446667	-0.95	1.35333	4.35	1.35333	3.2
0.206667	-5.9	1.34	14.6	1.34	13.85	1.34	7.45	-0.433333	-0.75	1.36667	3.45	1.36667	1.3
0.22	-8	1.35333	18.65	1.35333	14.85	1.35333	8.15	-0.42	-1.35	1.38	0	1.38	-0.2
0.233333	-10	1.36667	22.3	1.36667	16.35	1.36667	8.15	-0.406667	0.6	1.39333	0.2	1.39333	-5.1
0.246667	-12.2	1.38	23.6	1.38	16.35	1.38	9.25	-0.393333	0.3	1.40667	-0.4	1.40667	-6.6
0.26	-11.9	1.39333	23.65	1.39333	16.95	1.39333	9.15	-0.38	0.2	1.42	-1.8	1.42	-8.75
0.273333	-14.05	1.40667	24.2	1.40667	17.95	1.40667	8.85	-0.366667	-0.15	1.43333	-3.7	1.43333	-10.4
0.286667	-16.35	1.42	26.45	1.42	17.85	1.42	8.05	-0.353333	0.05	1.44667	-4.75	1.44667	-11.2
0.3	-17.2	1.43333	28.05	1.43333	17.1	1.43333	6.45	-0.34	0.45	1.46	-4.45	1.46	-10.3
0.313333	-17.6	1.44667	29.5	1.44667	17.4	1.44667	4.7	-0.326667	0.45	1.47333	-4.1	1.47333	-8.95
0.326667	-18.5	1.46	29.1	1.46	17.45	1.46	2.25	-0.313333	1.1	1.48667	-4.5	1.48667	-9.6
0.34	-18.4	1.47333	28.85	1.47333	16.7	1.47333	1.5	-0.3	1.3	1.5	-3.75	1.5	-5.25
0.353333	-18.2	1.48667	27.35	1.48667	14.7	1.48667	2.4	-0.286667	1.2	1.51333	-2	1.51333	-4.9
0.366667	-17.6	1.5	25.35	1.5	14.65	1.5	3	-0.273333	0.6	1.52667	-0.2	1.52667	-3.3
0.38	-17.6	1.51333	25.15	1.51333	13.7	1.51333	3.65	-0.26	1.55	1.54	1.05	1.54	0.45
0.393333	-18.75	1.52667	23.55	1.52667	12.25	1.52667	3.15	-0.246667	1.05	1.55333	3.1	1.55333	4.55
0.406667	-20.8	1.54	21.95	1.54	11.35	1.54	1.95	-0.233333	0.95	1.56667	6.7	1.56667	6
0.42	-24.45	1.55333	20.9	1.55333	9.95	1.55333	2.15	-0.22	1.1	1.58	7.1	1.58	7.15
0.433333	-24.7	1.56667	18.75	1.56667	8.75	1.56667	3.85	-0.206667	-0.2	1.59333	10.5	1.59333	8.1
0.446667	-21.7	1.58	16.35	1.58	7.8	1.58	4.8	-0.193333	-0.4	1.60667	11.1	1.60667	3.45
0.46	-18.5	1.59333	13.3	1.59333	7.45	1.59333	4.35	-0.18	-0.7	1.62	10.95	1.62	5.35
0.473333	-15.2	1.60667	9.45	1.60667	6.2	1.60667	5.05	-0.166667	0.3	1.63333	8.75	1.63333	5.35
0.486667	-10.85	1.62	9.55	1.62	4.85	1.62	5.85	-0.153333	0.7	1.64667	7.4	1.64667	2.1
0.5	-6.9	1.63333	6.65	1.63333	3	1.63333	5.45	-0.14	-0.05	1.66	8.35	1.66	0.65
0.513333	-2.85	1.64667	4.7	1.64667	2.95	1.64667	6.3	-0.126667	0.3	1.67333	5.7	1.67333	-2.15
0.526667	1.55	1.66	1.75	1.66	2.95	1.66	5.75	-0.113333	-0.85	1.68667	4.85	1.68667	-4.65
0.54	5.85	1.67333	-0.65	1.67333	1.85	1.67333	4.15	-0.1	-0.3	1.7	3.15	1.7	-6.45
0.553333	9.55	1.68667	-1.4	1.68667	0.35	1.68667	4.4	-0.0866667	0	1.71333	1.05	1.71333	-6.9
0.566667	12.55	1.7	-5.05	1.7	-0.8	1.7	3.45	-0.0733333	1.4	1.72667	-0.3	1.72667	-8
0.58	14.3	1.71333	-6.95	1.71333	-1.4	1.71333	0.85	-0.06	-0.2	1.74	0	1.74	-8
0.593333	14.4	1.72667	-8.4	1.72667	-1.3	1.72667	0.8	-0.0466667	0.8	1.75333	-1.2	1.75333	-2.15
0.606667	15.65	1.74	-10.6	1.74	-1.05	1.74	0.05	-0.0333333	0	1.76667	-1.1	1.76667	6.2
0.62	17.45	1.75333	-13.15	1.75333	-1.8	1.75333	-0.65	-0.02	0.2	1.78	-0.75	1.78	-1
0.633333	18.05	1.76667	-12.15	1.76667	-3.1	1.76667	-0.75	-0.00666667	71.5	1.79333	1.3	1.79333	-0.55
0.646667	17.75	1.78	-12.05	1.78	-3.05	1.78	-0.75	0.00666667	225.3	1.80667	2.55	1.80667	3.05
0.66	18.05	1.79333	-14	1.79333	-2.65	1.79333	0	0.02	35.3	1.82	4.25	1.82	4.1
0.673333	17.65	1.80667	-12.95	1.80667	-2.35	1.80667	-0.75	0.0333333	31.85	1.83333	5.85	1.83333	7.4
0.686667	18.45	1.82	-12.2	1.82	-2.9	1.82	0	0.0466667	27.35	1.84667	6.35	1.84667	7.45
0.7	17.05	1.83333	-14.7	1.83333	-3.6	1.83333	0.6	0.06	20.9	1.86	7.9	1.86	5.2
0.713333	13.1	1.84667	-15.65	1.84667	-2.85	1.84667	0.8	0.0733333	15.6	1.87333	8.35	1.87333	9.55
0.726667	11.6	1.86	-14.4	1.86	-1.7	1.86	1.5	0.0866667	9.75	1.88667	6.2	1.88667	4.45
0.74	11.75	1.87333	-14	1.87333	-0.75	1.87333	2.65	0.1	5.8	1.9	7.1	1.9	3.55
0.753333	12.05	1.88667	-11.9	1.88667	0.25	1.88667	4.35	0.113333	2.7	1.91333	4.95	1.91333	0.5
0.766667	14.8	1.9	-11.3	1.9	1.05	1.9	5.5	0.126667	0.2	1.92667	3.75	1.92667	-2.1
0.78	18.3	1.91333	-10.65	1.91333	1.3	1.91333	4.8	0.14	-3.55	1.94	2.3	1.94	-3.85
0.793333	18.65	1.92667	-9.3	1.92667	1.55	1.92667	5.5	0.153333	-4.4	1.95333	-0.1	1.95333	-6.95
0.806667	17.6	1.94	-7.7	1.94	2	1.94	4.4	0.166667	-3.55	1.96667	-3.5	1.96667	-8.9
0.82	15.05	1.95333	-4.8	1.95333	2.7	1.95333	3.65	0.18	-3.05	1.98	-4.1	1.98	-9.95
0.833333	12.65	1.96667	-4.1	1.96667	3.45	1.96667	2	0.193333	-1.8	1.99333	-4	1.99333	-9.3
0.846667	11.35	1.98	-2.55	1.98	4.35	1.98	1.6	0.206667	2.05	2.00667	-5	2.00667	-7.8
0.86	10.8	1.99333	-2.5	1.99333	5.25	1.99333	1.55	0.22	0.5	2.02	-5.8	2.02	-6.8
0.873333	8.35	2.00667	-1.1	2.00667	5.5	2.00667	1.65	0.233333	2.3	2.03333	-6.25	2.03333	-2.6
0.886667	5.35	2.02	1.5	2.02	6.55	2.02	1.55	0.246667	2.5	2.04667	-6.6	2.04667	-0.25
0.9	2.9	2.03333	3.55	2.03333	6.7	2.03333	0.85	0.26	2.45	2.06	-3.3	2.06	1.15
0.913333	2.5	2.04667	5.2	2.04667	6.25	2.04667	0	0.273333	1.4	2.07333	-3.05	2.07333	1.55
0.926667	0.85	2.06	7.45	2.06	7.45	2.06	1.7	0.286667	1.75	2.08667	-2.7	2.08667	3.55
0.94	-1.2	2.07333	8.5	2.07333	6.95	2.07333	2.2	0.3	-3.05	2.1	-0.45	2.1	5.55
0.953333	-2.75	2.08667	9.5	2.08667	8.3	2.08667	1.45	0.313333	-6.25	2.11333	0.5	2.11333	5.6
0.966667	-4.45	2.1	10.65	2.1	8.75	2.1	1.55	0.326667	-8.35	2.12667	1.25	2.12667	5.55
0.98	-6.9	2.11333	13.05	2.11333	10	2.11333	2.9	0.34	-12.15	2.14	1.75	2.14	4.35
0.993333	-8.4	2.12667	13.85	2.12667	10.65	2.12667	3.15	0.353333	-14.1	2.15333	1.75	2.15333	-0.55
1.00667	-8.75	2.14	13.9	2.14	10.8	2.14	3.45	0.366667	-19.05	2.16667	1.8	2.16667	-1.6
1.02	-7.65	2.15333	13.9	2.15333	11	2.15333	4.15	0.38	-20.2	2.18	3.65	2.18	-2.3
1.03333	-6.15	2.16667	14.7	2.16667	11.7	2.16667	4.5	0.393333	-22.1	2.19333	1.4	2.19333	-6.95
1.04667	-4.65	2.18	15.45	2.18	10.3	2.18	4.8	0.406667	-21.8	2.20667	-0.25	2.20667	-8.8
1.06	-2.9	2.19333	15.95	2.19333	10.05	2.19333	4.65	0.42	-20.2	2.22	-0.2	2.22	-11.15
1.07333	-3.6	2.20667	14.5	2.20667	10.3	2.20667	4.75	0.433333	-17.25	2.23333	-4.05	2.23333	-9.7
1.08667	-3.85	2.22	13.85	2.22	10.1	2.22	5.1	0.446667	-14.75	2.24667	-4.3	2.24667	-10.4
1.1	-4.2	2.23333	13.05	2.23333	10.45	2.23333	3	0.46	-13.35	2.26	-3.4	2.26	-8.55
1.11333	-3.6	2.24667	12.6	2.24667	9.95	2.24667	2.1	0.473333	-9.4	2.27333	-3.85	2.27333	-8.75
1.12667	-4.5	2.26	12.15	2.26	8.5	2.26	2.1	0.486667	-6.2	2.28667	-4.8	2.28667	-6.9
1.14	-4.8	2.27333	12.25	2.27333	8.35	2.27333	0.35	0.5	-1.9	2.3	-3.15	2.3	-2.5
1.15333	-4.7	2.28667	12.4	2.28667	8.95	2.28667	1.9	0.513333	1.4	2.31333	-3.9	2.31333	-1.2
1.16667	-4.65	2.3	11.1	2.3	8.4	2.3	1.75	0.526667	3.25	2.32667	-2.6	2.32667	1.3
1.18	-5.2	2.31333	11	2.31333	8.5	2.31333	2.3	0.54	4.5	2.34	-0.4	2.34	4.75
1.19333	-5.4	2.32667	9.55	2.32667	7.75	2.32667	1.65	0.553333	6.9	2.35333	2.1	2.35333	3.9
1.20667	-5.2	2.34	6.35	2.34	4.75	2.34	0.4	0.566667	5.55	2.36667	2.8	2.36667	3.5
1.22	-3.1	2.35333	7.2	2.35333	5.7	2.35333	1.1	0.58	3.9	2.38	4.25	2.38	6.55
1.23333	-3.6	2.36667	6.2	2.36667	6.3	2.36667	2.85	0.593333	4.75	2.39333	5.4	2.39333	7.55
1.24667	-1.35	2.38	3.8	2.38	6.55	2.38	3.25	0.606667	0.65	2.40667	7.45	2.40667	4.95
1.26	-0.35	2.39333	2.45	2.39333	5.85	2.39333	3.05	0.62	-1	2.42	7.35	2.42	2.65
1.27333	0.6	2.40667	2.7	2.40667	4.6	2.40667	4.3	0.633333	0.05	2.43333	6.8	2.43333	-0.2
1.28667	1.2	2.42	2.6	2.42	4.6	2.42	5.85	0.646667	0.05	2.44667	4.95	2.44667	-2.5
1.3	2.4	2.43333	1.85	2.43333	4.45	2.43333	4.8	0.66	0.5	2.46	5.25	2.46	-4.55
1.31333	4.45	2.44667	0.55	2.44667	4.6	2.44667	4.25	0.673333	0.45	2.47333	2.7	2.47333	-5.9
1.32667	5.45	2.46	0.4	2.46	3	2.46	3.7	0.686667	2.2	2.48667	1.25	2.48667	-6.9
1.34	5.8	2.47333	-0.65	2.47333	3.15	2.47333	2.75	0.7	3.9	2.5	0.8	2.5	-8.55
1.35333	7.2	2.48667	-2.5	2.48667	2.8	2.48667	2.8	0.713333	7.6	2.51333	0.15	2.51333	-7.6
1.36667	7.75	2.5	-2.7	2.5	2.65	2.5	3.75	0.726667	8.75	2.52667	-2.55	2.52667	-6.1
1.38	7.5	2.51333	-2.85	2.51333	3.1	2.51333	4.2	0.74	10.3	2.54	-2.35	2.54	-5.55
1.39333	8.75	2.52667	-3.3	2.52667	2.1	2.52667	2.65	0.753333	13.1	2.55333	-1.6	2.55333	-3.8
1.40667	9.15	2.54	-2.95	2.54	2	2.54	1.75	0.766667	16.9	2.56667	0.45	2.56667	0.2
1.42	8.5	2.55333	-3.8	2.55333	2.85	2.55333	1.2	0.78	18.65	2.58	0.45	2.58	0.5
1.43333	7.8	2.56667	-4.25	2.56667	2.95	2.56667	1.05	0.793333	19.4	2.59333	1.5	2.59333	2.5
1.44667	7.75	2.58	-4.45	2.58	2.65	2.58	1.35	0.806667	18.85	2.60667	1.85	2.60667	3.9
1.46	7.45	2.59333	-5.5	2.59333	2.75	2.59333	0.45	0.82	17.85	2.62	2.65	2.62	5.05
1.47333	6.35	2.60667	-6.1	2.60667	2.45	2.60667	-0.5	0.833333	17.05	2.63333	3.75	2.63333	6.75
1.48667	6.8	2.62	-6.4	2.62	2.45	2.62	1	0.846667	12.4	2.64667	4.75	2.64667	5.1
1.5	5.3	2.63333	-4.5	2.63333	1.7	2.63333	1.3	0.86	9.65	2.66	5.95	2.66	5.15
1.51333	4.85	2.64667	-4.9	2.64667	3.15	2.64667	2.15	0.873333	9.1	2.67333	5.05	2.67333	3.9
1.52667	5.05	2.66	-3.85	2.66	3.6	2.66	4	0.886667	4.1	2.68667	5	2.68667	2.45
1.54	4.65	2.67333	-3.55	2.67333	3.7	2.67333	3.7	0.9	2.1	2.7	4.65	2.7	1.4
1.55333	5.7	2.68667	-2.75	2.68667	3.35	2.68667	3.5	0.913333	-0.85	2.71333	3.35	2.71333	-2.95
1.56667	6.35	2.7	-1.6	2.7	3.6	2.7	4.35	0.926667	-2.35	2.72667	1.2	2.72667	-4.25
1.58	5	2.71333	-1.45	2.71333	4.05	2.71333	4.6	0.94	-2.7	2.74	1.95	2.74	-4.7
1.59333	5.8	2.72667	-0.6	2.72667	4.9	2.72667	4.5	0.953333	-3.75	2.75333	0.6	2.75333	-6.7
1.60667	6.75	2.74	-0.9	2.74	5.3	2.74	3.55	0.966667	-1.3	2.76667	-1.55	2.76667	-5.9
1.62	5.95	2.75333	0.1	2.75333	4.15	2.75333	3.7	0.98	-3.7	2.78	-0.95	2.78	-8.05
1.63333	6.1	2.76667	0.85	2.76667	4.35	2.76667	4.4	0.993333	-1.7	2.79333	-1.6	2.79333	-5.4
1.64667	5.4	2.78	1.95	2.78	5.25	2.78	2.45	1.00667	0.75	2.80667	-2.2	2.80667	-1.9
1.66	4.2	2.79333	2.9	2.79333	5.35	2.79333	2.45	1.02	1.45	2.82	-2.45	2.82	-3.7
1.67333	3.9	2.80667	2.6	2.80667	5.15	2.80667	2.95	1.03333	2.25	2.83333	-1.55	2.83333	-2.85
1.68667	4.7	2.82	3.75	2.82	6.15	2.82	2.65	1.04667	3.75	2.84667	-2.15	2.84667	1.4
1.7	4.05	2.83333	5.65	2.83333	6.75	2.83333	1.35	1.06	4.1	2.86	-2.65	2.86	2.45
1.71333	2.3	2.84667	6.2	2.84667	7.3	2.84667	1.4	1.07333	0.4	2.87333	-2.35	2.87333	4.75
1.72667	2	2.86	6.95	2.86	6.2	2.86	2.05	1.08667	0	2.88667	0.2	2.88667	5.75
1.74	1.1	2.87333	7.2	2.87333	5.6	2.87333	1.5	1.1	-0.25	2.9	-0.25	2.9	4.9
1.75333	0.45	2.88667	7.45	2.88667	6.25	2.88667	1.5	1.11333	-2.95	2.91333	0.2	2.91333	3.7
1.76667	0.25	2.9	7.95	2.9	6.4	2.9	1.7	1.12667	-6.55	2.92667	3.05	2.92667	4.55
1.78	-0.6	2.91333	8	2.91333	5.95	2.91333	3.35	1.14	-9	2.94	3.6	2.94	4.75
1.79333	-0.6	2.92667	6.95	2.92667	6.25	2.92667	4.25	1.15333	-8.6	2.95333	2.3	2.95333	0.25
1.80667	-0.75	2.94	8.35	2.94	7.35	2.94	4.25	1.16667	-10.5	2.96667	1.8	2.96667	-1.65
1.82	-1	2.95333	8.3	2.95333	7.8	2.95333	3.65	1.18	-11.05	2.98	2.4	2.98	-3.05
1.83333	-0.4	2.96667	8.35	2.96667	7.55	2.96667	4.75	1.19333	-13.15	2.99333	0.7	2.99333	-6.05
1.84667	-0.2	2.98	7.15	2.98	7.1	2.98	6.1	1.20667	-11.15	3.00667	-0.15	3.00667	-7.95
1.86	0.05	2.99333	7.15	2.99333	6.4	2.99333	4.85	1.22	-11.5	3.02	-1.45	3.02	-7.9
1.87333	0.6	3.00667	6.75	3.00667	6.4	3.00667	4.9	1.23333	-9.8	3.03333	-0.95	3.03333	-8.7
1.88667	0.3	3.02	7.25	3.02	5.95	3.02	3.5	1.24667	-8	3.04667	-1.2	3.04667	-8
1.9	1.25	3.03333	7.6	3.03333	5.65	3.03333	2.45	1.26	-5	3.06	-2.5	3.06	-6.85
1.91333	1.55	3.04667	6.9	3.04667	6.5	3.04667	2.95	1.27333	-2.85	3.07333	-4.3	3.07333	-5.35
1.92667	3	3.06	6.3	3.06	5.85	3.06	3	1.28667	-0.75	3.08667	-3.75	3.08667	-1.5
1.94	3	3.07333	5.65	3.07333	6.2	3.07333	3.3	1.3	1.55	3.1	-2.25	3.1	0.7
1.95333	2.45	3.08667	4.7	3.08667	5.65	3.08667	3.5	1.31333	4.05	3.11333	-1.85	3.11333	0.55
1.96667	2.35	3.1	4.3	3.1	6.2	3.1	2.35	1.32667	3.5	3.12667	-1.6	3.12667	1.65
1.98	1.85	3.11333	4.6	3.11333	5.35	3.11333	2.3	1.34	4.8	3.14	-0.4	3.14	2.4
1.99333	1.1	3.12667	5.35	3.12667	4.45	3.12667	1.75	1.35333	5.95	3.15333	1.25	3.15333	4
2.00667	1.5	3.14	5.3	3.14	5.65	3.14	1.4	1.36667	4.8	3.16667	1.6	3.16667	2.25
2.02	2.2	3.15333	3.7	3.15333	5.5	3.15333	1.75	1.38	4.15	3.18	2.9	3.18	2.5
2.03333	1.45	3.16667	2.65	3.16667	4.6	3.16667	2.35	1.39333	4.05	3.19333	3.4	3.19333	2.05
2.04667	2.2	3.18	2.65	3.18	3.95	3.18	3.1	1.40667	1.95	3.20667	4.8	3.20667	1.55
2.06	2.45	3.19333	3.35	3.19333	3.7	3.19333	2.45	1.42	-0.2	3.22	5.65	3.22	6.3
2.07333	2.2	3.20667	3.45	3.20667	4.25	3.20667	2.8	1.43333	-0.95	3.23333	3.9	3.23333	-0.2
2.08667	2.7	3.22	1.3	3.22	4.15	3.22	3.4	1.44667	-1.1	3.24667	3.35	3.24667	-3.2
2.1	3.7	3.23333	-0.7	3.23333	3.95	3.23333	3.2	1.46	-2.55	3.26	3.55	3.26	-3.15
2.11333	4.05	3.24667	-0.2	3.24667	4.1	3.24667	4.55	1.47333	-1.35	3.27333	2.3	3.27333	-4.95
2.12667	3.55	3.26	-0.4	3.26	3.9	3.26	5.65	1.48667	0.7	3.28667	1.2	3.28667	-4.25
2.14	4.75	3.27333	-1.1	3.27333	5.1	3.27333	4.45	1.5	2.05	3.3	-1.35	3.3	-6.9
2.15333	5.15	3.28667	-1.1	3.28667	6.1	3.28667	3.1	1.51333	3.5	3.31333	-0.85	3.31333	-6.95
2.16667	5.5	3.3	-0.95	3.3	5.6	3.3	2.85	1.52667	4.6	3.32667	-1.05	3.32667	-5.2
2.18	5.85	3.31333	-1.25	3.31333	3.85	3.31333	2.8	1.54	7.45	3.34	-0.25	3.34	-2.7
2.19333	5.3	3.32667	-1.55	3.32667	3.3	3.32667	1.8	1.55333	10.1	3.35333	-0.5	3.35333	-0.4
2.20667	4.9	3.34	-1.55	3.34	3.9	3.34	0.5	1.56667	11.15	3.36667	0.15	3.36667	0.2
2.22	5.15	3.35333	0	3.35333	4.8	3.35333	1.1	1.58	9.8	3.38	0.35	3.38	3.05
2.23333	5.25	3.36667	-0.55	3.36667	2.6	3.36667	1.2	1.59333	10.8	3.39333	1.75	3.39333	6.8
2.24667	4.05	3.38	-1.2	3.38	3.4	3.38	1.85	1.60667	9.8	3.40667	2.55	3.40667	4.6
2.26	3.9	3.39333	-0.55	3.39333	4.4	3.39333	2.55	1.62	9.5	3.42	2.8	3.42	2.75
2.27333	4.75	3.40667	-0.1	3.40667	4.75	3.40667	3	1.63333	8.35	3.43333	3.5	3.43333	3.9
2.28667	4.95	3.42	-0.5	3.42	4.9	3.42	3.3	1.64667	6.15	3.44667	2.4	3.44667	4.75
2.3	3.85	3.43333	0.5	3.43333	3.35	3.43333	1.75	1.66	3.9	3.46	3.6	3.46	2.5
2.31333	2.5	3.44667	0.9	3.44667	2.8	3.44667	1.4	1.67333	2.2	3.47333	4.25	3.47333	4.6
2.32667	1.9	3.46	0.35	3.46	3.65	3.46	3	1.68667	0.15	3.48667	3.35	3.48667	3.75
2.34	2.9	3.47333	2.05	3.47333	4.45	3.47333	3.9	1.7	-2.15	3.5	4	3.5	-2.95
2.35333	3.45	3.48667	1.9	3.48667	4.25	3.48667	4.3	1.71333	-2.3	3.51333	3.45	3.51333	-4.3
2.36667	3.95	3.5	1.8	3.5	3.7	3.5	3.65	1.72667	-3.4	3.52667	2.55	3.52667	-7.25
2.38	4.05	3.51333	2.6	3.51333	4.8	3.51333	3.25	1.74	-3	3.54	1.2	3.54	-7.65
2.39333	3.9	3.52667	2.6	3.52667	4.55	3.52667	3.1	1.75333	-3.9	3.55333	0.2	3.55333	-6.2
2.40667	3.95	3.54	2.3	3.54	4.5	3.54	3.8	1.76667	-2.45	3.56667	0.55	3.56667	-8
2.42	3.7	3.55333	2.1	3.55333	5.05	3.55333	4.35	1.78	-1.8	3.58	-1.6	3.58	-4.25
2.43333	4.45	3.56667	2	3.56667	4	3.56667	4.75	1.79333	0.35	3.59333	-3.2	3.59333	-4.65
2.44667	3.5	3.58	3.75	3.58	3.85	3.58	4.25	1.80667	0.5	3.60667	-2.7	3.60667	-2.65
2.46	3.4	3.59333	4.85	3.59333	4.95	3.59333	3	1.82	2.45	3.62	-2.05	3.62	0.1
2.47333	2.55	3.60667	5.15	3.60667	4.35	3.60667	2.45	1.83333	4.75	3.63333	-2.15	3.63333	2.65
2.48667	1.6	3.62	4.25	3.62	4.75	3.62	2.55	1.84667	5.55	3.64667	-1.1	3.64667	1.55
2.5	2.3	3.63333	3.9	3.63333	5.6	3.63333	1.85	1.86	4.6	3.66	0.95	3.66	2.1
2.51333	1.95	3.64667	3.05	3.64667	6.45	3.64667	2.15	1.87333	2.55	3.67333	0	3.67333	4.75
2.52667	1.55	3.66	3.6	3.66	6.1	3.66	3.25	1.88667	2.1	3.68667	-1.45	3.68667	5.35
2.54	2.7	3.67333	4.4	3.67333	5.75	3.67333	3.7	1.9	0.2	3.7	0.7	3.7	4.25
2.55333	2.45	3.68667	5.05	3.68667	5.1	3.68667	2.6	1.91333	-3.45	3.71333	3.05	3.71333	2.3
2.56667	2.15	3.7	4.45	3.7	5.45	3.7	1.95	1.92667	-4.3	3.72667	2.3	3.72667	2.65
2.58	1.1	3.71333	5.05	3.71333	6.5	3.71333	2.6	1.94	-5.7	3.74	2	3.74	2.45
2.59333	1.3	3.72667	5.2	3.72667	6	3.72667	3	1.95333	-5.85	3.75333	2.85	3.75333	-0.4
2.60667	1.15	3.74	5.45	3.74	5.85	3.74	3.6	1.96667	-6.6	3.76667	4	3.76667	-3.55
2.62	1.95	3.75333	6.15	3.75333	5.9	3.75333	3.65	1.98	-7.15	3.78	1.05	3.78	-5.15
2.63333	2.8	3.76667	6.3	3.76667	5.15	3.76667	4.3	1.99333	-8.55	3.79333	0	3.79333	-5.55
2.64667	2.45	3.78	5.75	3.78	4.9	3.78	6.1	2.00667	-7.2	3.80667	0.35	3.80667	-8.85
2.66	2.15	3.79333	5.3	3.79333	5.85	3.79333	5.15	2.02	-7.25	3.82	-1.65	3.82	-8.55
2.67333	2.45	3.80667	4.95	3.80667	6.5	3.80667	3.5	2.03333	-6.15	3.83333	-1.3	3.83333	-7.85
2.68667	3.3	3.82	4.4	3.82	5.85	3.82	2.65	2.04667	-4.55	3.84667	-1.8	3.84667	-6.7
2.7	3.85	3.83333	4.6	3.83333	5.55	3.83333	4.05	2.06	0	3.86	-1.7	3.86	-5.55
2.71333	2.45	3.84667	4.05	3.84667	5.75	3.84667	2.55	2.07333	0.7	3.87333	-2.35	3.87333	-3.2
2.72667	3.05	3.86	4	3.86	5.45	3.86	2.35	2.08667	1.65	3.88667	-0.95	3.88667	-2.75
2.74	3.7	3.87333	3.55	3.87333	5.5	3.87333	3.15	2.1	5.3	3.9	-1.85	3.9	2.6
2.75333	3.35	3.88667	2.8	3.88667	4.45	3.88667	2.45	2.11333	5.25	3.91333	-2	3.91333	1.4
2.76667	2.8	3.9	3	3.9	5.15	3.9	1.2	2.12667	3.95	3.92667	0	3.92667	3.05
2.78	3.45	3.91333	3.05	3.91333	6.2	3.91333	2.15	2.14	4.3	3.94	-0.3	3.94	5.35
2.79333	3.6	3.92667	3.4	3.92667	4.6	3.92667	2.9	2.15333	4.25	3.95333	0.15	3.95333	5.25
2.80667	2.9	3.94	2.3	3.94	4.35	3.94	3.4	2.16667	2.1	3.96667	0.25	3.96667	6.6
2.82	2.8	3.95333	2.05	3.95333	4.9	3.95333	2.6	2.18	0.95	3.98	3.2	3.98	3.75
2.83333	2.3	3.96667	2.85	3.96667	5.25	3.96667	1.95	2.19333	-0.3	3.99333	3	3.99333	1.15
2.84667	2.9	3.98	1.95	3.98	6.35	3.98	3.4	2.20667	-1.6	4.00667	2	4.00667	0
2.86	2.45	3.99333	2.05	3.99333	5.6	3.99333	3.05	2.22	-3.5	4.02	2.95	4.02	-3.3
2.87333	2.5	4.00667	2.8	4.00667	4.1	4.00667	3.05	2.23333	-2	4.03333	2.45	4.03333	-2.35
2.88667	3.1	4.02	2.4	4.02	4.65	4.02	3.6	2.24667	-3.3	4.04667	1.35	4.04667	-4.8
2.9	3	4.03333	2.1	4.03333	5.15	4.03333	4.1	2.26	-2.15	4.06	1.65	4.06	-6.75
2.91333	2.45	4.04667	2.4	4.04667	5.6	4.04667	3.55	2.27333	-1.1	4.07333	1.35	4.07333	-8.2
2.92667	2.9	4.06	2.5	4.06	5	4.06	3.2	2.28667	-2.2	4.08667	0.9	4.08667	-7.85
2.94	3.5	4.07333	2.5	4.07333	4.95	4.07333	4.65	2.3	0.85	4.1	0.5	4.1	-4.8
2.95333	3.6	4.08667	1.05	4.08667	5.85	4.08667	3.85	2.31333	2	4.11333	-0.4	4.11333	-5.35
2.96667	3.35	4.1	1.3	4.1	5.5	4.1	3.5	2.32667	4.65	4.12667	-0.35	4.12667	-3.25
2.98	3.2	4.11333	1.2	4.11333	5.1	4.11333	3.3	2.34	5.9	4.14	0.6	4.14	-3.1
2.99333	3.8	4.12667	0.7	4.12667	4.65	4.12667	3.9	2.35333	5.15	4.15333	0.5	4.15333	-0.15
3.00667	2.95	4.14	1.35	4.14	4.75	4.14	3.7	2.36667	7.25	4.16667	-2.15	4.16667	2.8
3.02	3.45	4.15333	1.25	4.15333	4.95	4.15333	1.4	2.38	7.55	4.18	-0.4	4.18	4.95
3.03333	4.05	4.16667	0.35	4.16667	4.3	4.16667	1.1	2.39333	7.65	4.19333	1.8	4.19333	6
3.04667	3.5	4.18	0.45	4.18	3.2	4.18	2.8	2.40667	7.6	4.20667	1.05	4.20667	6.25
3.06	4.45	4.19333	0.75	4.19333	2.65	4.19333	2.4	2.42	5.6	4.22	0.8	4.22	6.15
3.07333	4.65	4.20667	0.7	4.20667	3.75	4.20667	2.75	2.43333	4.35	4.23333	0.95	4.23333	6.1
3.08667	3.7	4.22	1.7	4.22	4.3	4.22	1.65	2.44667	3.3	4.24667	4.15	4.24667	3.55
3.1	3.35	4.23333	2.8	4.23333	4.95	4.23333	2.15	2.46	1.45	4.26	3.7	4.26	2.25
3.11333	2.9	4.24667	2.45	4.24667	4.7	4.24667	2.8	2.47333	-1.25	4.27333	2.95	4.27333	0
3.12667	3	4.26	2.4	4.26	3.7	4.26	3.3	2.48667	-2.3	4.28667	2.75	4.28667	-0.5
3.14	2.65	4.27333	2.25	4.27333	3.45	4.27333	2.9	2.5	-1.15	4.3	1.65	4.3	-3.35
3.15333	3.3	4.28667	1.4	4.28667	3.6	4.28667	2.3	2.51333	-0.85	4.31333	2.15	4.31333	-6.95
3.16667	3.55	4.3	2	4.3	4.35	4.3	3.4	2.52667	-1.6	4.32667	1.75	4.32667	-7.55
3.18	3.05	4.31333	2.15	4.31333	4.4	4.31333	4.25	2.54	-1.55	4.34	0.45	4.34	-8.4
3.19333	2.8	4.32667	1.3	4.32667	4.5	4.32667	4.3	2.55333	-0.95	4.35333	-0.4	4.35333	-5.2
3.20667	3	4.34	1.4	4.34	3.75	4.34	4.15	2.56667	-0.5	4.36667	-0.55	4.36667	-6.95
3.22	2.7	4.35333	1.35	4.35333	3.05	4.35333	3.05	2.58	2.65	4.38	-0.55	4.38	-6.2
3.23333	3.6	4.36667	3	4.36667	2.6	4.36667	3	2.59333	1.75	4.39333	-2.35	4.39333	-2
3.24667	3.3	4.38	2.4	4.38	3.7	4.38	3.8	2.60667	2.35	4.40667	-1.1	4.40667	-0.75
3.26	3.15	4.39333	2.75	4.39333	5.8	4.39333	3.2	2.62	2.75	4.42	-1.25	4.42	2.65
3.27333	3.25	4.40667	2.5	4.40667	5.15	4.40667	2.25	2.63333	3.6	4.43333	-2.4	4.43333	3.6
3.28667	2.45	4.42	1.95	4.42	4.85	4.42	1.9	2.64667	4.8	4.44667	0.15	4.44667	2.25
3.3	3.6	4.43333	2.8	4.43333	4.45	4.43333	2.3	2.66	4.9	4.46	-0.25	4.46	4.9
3.31333	1.85	4.44667	2.45	4.44667	4.85	4.44667	2.85	2.67333	2.45	4.47333	-1.6	4.47333	5.25
3.32667	1.2	4.46	2.1	4.46	4.55	4.46	3.05	2.68667	1.85	4.48667	0.15	4.48667	3.05
3.34	2.3	4.47333	2.35	4.47333	4.25	4.47333	4.25	2.7	0.85	4.5	2.05	4.5	3.9
3.35333	3.3	4.48667	1.75	4.48667	4.4	4.48667	3.25	2.71333	-0.2	4.51333	2.45	4.51333	4.35
3.36667	2.5	4.5	2.25	4.5	4.45	4.5	2.3	2.72667	-1.4	4.52667	0.65	4.52667	-1.2
3.38	2.7	4.51333	2.4	4.51333	5.1	4.51333	2.4	2.74	-3.55	4.54	2.55	4.54	-1.6
3.39333	3.05	4.52667	2.7	4.52667	6	4.52667	2.5	2.75333	-3.55	4.55333	2	4.55333	-2.95
3.40667	2.45	4.54	2.9	4.54	4.7	4.54	3.35	2.76667	-7	4.56667	1.45	4.56667	-5.15
3.42	2.8	4.55333	2.5	4.55333	3.95	4.55333	3.75	2.78	-5.05	4.58	1.4	4.58	-3.6
3.43333	2.85	4.56667	3.5	4.56667	4.95	4.56667	3.45	2.79333	-3.8	4.59333	-1.6	4.59333	-5.75
3.44667	3.35	4.58	4.1	4.58	5.5	4.58	3.55	2.80667	-4.25	4.60667	-0.25	4.60667	-5.7
3.46	3.3	4.59333	4.1	4.59333	3.65	4.59333	1.6	2.82	-2.1	4.62	-0.55	4.62	-5.3
3.47333	3.15	4.60667	2.85	4.60667	4.35	4.60667	3.3	2.83333	-1.1	4.63333	-0.6	4.63333	-5.35
3.48667	2.95	4.62	3.35	4.62	4.95	4.62	3.35	2.84667	1.15	4.64667	-1.05	4.64667	-4.7
3.5	2.5	4.63333	4.7	4.63333	3.8	4.63333	3.5	2.86	1.85	4.66	-1.6	4.66	-2.4
3.51333	2.8	4.64667	2.75	4.64667	3.3	4.64667	3.75	2.87333	1.55	4.67333	-0.9	4.67333	-0.65
3.52667	2.3	4.66	3.05	4.66	3.95	4.66	4.2	2.88667	2	4.68667	-0.8	4.68667	1.8
3.54	1.6	4.67333	3.35	4.67333	4.5	4.67333	3.4	2.9	2.7	4.7	-1.35	4.7	1.25
3.55333	1.55	4.68667	2.2	4.68667	4.85	4.68667	2.1	2.91333	2.45	4.71333	0.3	4.71333	3.15
3.56667	1.05	4.7	1.75	4.7	4.9	4.7	1.1	2.92667	3.85	4.72667	1.15	4.72667	1.95
3.58	0.7	4.71333	1.7	4.71333	3.5	4.71333	2.85	2.94	2.8	4.74	0.7	4.74	3.75
3.59333	1.15	4.72667	1.55	4.72667	2.8	4.72667	3	2.95333	2.3
3.60667	2.15	4.74	2.3	4.74	4.6	4.74	2.75	2.96667	1.15
3.62	2.85	4.75333	2.45	4.75333	6	4.75333	2.65	2.98	-0.4
3.63333	2	4.76667	3.05	4.76667	5.3	4.76667	2.3	2.99333	-0.3
3.64667	2.6	4.78	2.4	4.78	5.3	4.78	2.3	3.00667	-1.45
3.66	3.15	4.79333	2.15	4.79333	4.95	4.79333	3.15	3.02	-3.4
3.67333	3.25	4.80667	3.55	4.80667	4.5	4.80667	3.3	3.03333	-2.35
3.68667	3.25	4.82	2.8	4.82	4.95	4.82	2.75	3.04667	-1.45
3.7	2.8	4.83333	2.35	4.83333	5.05	4.83333	2.1	3.06	-2.2
3.71333	3	4.84667	1.75	4.84667	4.5	4.84667	3.95	3.07333	-0.4
3.72667	2.9	4.86	1.9	4.86	3.1	4.86	4.35	3.08667	1.55
3.74	2.35	4.87333	2.7	4.87333	4.2	4.87333	3.45	3.1	2.5
3.75333	3.35	4.88667	1.55	4.88667	3.9	4.88667	3.55	3.11333	3.2
3.76667	3.15	4.9	1.75	4.9	3.55	4.9	3.6	3.12667	2.8
3.78	3.05	4.91333	2.4	4.91333	3.8	4.91333	3.65	3.14	2.85
3.79333	3.6	4.92667	2.3	4.92667	3.95	4.92667	3.15	3.15333	4.65
3.80667	4.25	4.94	2.4	4.94	4.3	4.94	1.85	3.16667	5.05
3.82	3.1	4.95333	2.8	4.95333	4.4	4.95333	0.9	3.18	5.75
3.83333	3.4	4.96667	2.45	4.96667	4.1	4.96667	1.5	3.19333	3.9
3.84667	2.6	4.98	2.45	4.98	4.25	4.98	2.4	3.20667	2.15
3.86	1.4	4.99333	2.05	4.99333	4.05	4.99333	2.6	3.22	2.2
3.87333	2.65	5.00667	2.1	5.00667	4.7	5.00667	3.55	3.23333	1.4
3.88667	3.35	5.02	1.45	5.02	4.5	5.02	3.9	3.24667	1.6
3.9	3	5.03333	2.25	5.03333	3.55	5.03333	3.5	3.26	-0.55
3.91333	3.1	5.04667	2.95	5.04667	2.95	5.04667	2.7	3.27333	-1.1
3.92667	2.65	5.06	2.65	5.06	3.7	5.06	3.55	3.28667	-2.7
3.94	2.15	5.07333	3	5.07333	4.75	5.07333	3.8	3.3	-1.3
3.95333	2.25	5.08667	3.15	5.08667	3.9	5.08667	3.7	3.31333	-1.25
3.96667	2.75	5.1	3.35	5.1	3.1	5.1	2.95	3.32667	-0.75
3.98	2.85	5.11333	3.7	5.11333	4.1	5.11333	2.6	3.34	-0.4
3.99333	3.6	5.12667	3.5	5.12667	5.45	5.12667	2.9	3.35333	0.65
4.00667	2.05	5.14	2.65	5.14	5.35	5.14	3	3.36667	2.35
4.02	2	5.15333	2.8	5.15333	4.3	5.15333	3.3	3.38	1.8
4.03333	1.55	5.16667	2.8	5.16667	3.5	5.16667	3.95	3.39333	2.8
4.04667	1.55	5.18	3.15	5.18	4.4	5.18	3.95	3.40667	3.15
4.06	2.8	5.19333	2.65	5.19333	4.7	5.19333	3.35	3.42	4.25
4.07333	1.2	5.20667	2.5	5.20667	3.85	5.20667	2.8	3.43333	3.7
4.08667	2.95	5.22	2.35	5.22	3.65	5.22	2.7	3.44667	3.2
4.1	3.7	5.23333	2.15	5.23333	3.15	5.23333	2.5	3.46	3.75
4.11333	2.25	5.24667	2.45	5.24667	2.95	5.24667	0.85	3.47333	3.9
4.12667	1.4	5.26	3.55	5.26	3.55	5.26	2.1	3.48667	1.2
4.14	2.1	5.27333	3.2	5.27333	4.6	5.27333	2.1	3.5	-1.1
4.15333	1.95	5.28667	2.85	5.28667	4.6	5.28667	2.1	3.51333	-0.2
4.16667	2.2	5.3	3.05	5.3	4.5	5.3	2.85	3.52667	-2.75
4.18	2.25	5.31333	2.95	5.31333	5.3	5.31333	3.4	3.54	-2.7
4.19333	1.75	5.32667	2.1	5.32667	5.55	5.32667	4.25	3.55333	-2.6
4.20667	2	5.34	2.45	5.34	6.45	5.34	4.45	3.56667	-2
4.22	1.95	5.35333	3	5.35333	7	5.35333	3.4	3.58	-3.65
4.23333	1.3	5.36667	2.75	5.36667	6.45	5.36667	3.1	3.59333	-1.8
4.24667	2.25	5.38	2.1	5.38	4.95	5.38	2.3	3.60667	-0.75
4.26	2.95							3.62	1.2
4.27333	2.55							3.63333	1.8
4.28667	1.75							3.64667	2.3
4.3	1.75							3.66	3.15
4.31333	2.8							3.67333	2.8
4.32667	4.2							3.68667	3.35
4.34	3.4							3.7	3.05
4.35333	2.25							3.71333	1.35
4.36667	2.65							3.72667	0.65
4.38	2							3.74	1.65
4.39333	1.95							3.75333	1.3
4.40667	2.8							3.76667	0.75
4.42	3.5							3.78	0
4.43333	2.8							3.79333	-0.25
4.44667	2.05							3.80667	-3.2
4.46	2.45							3.82	-2.5
4.47333	2.75							3.83333	-1.45
4.48667	3.15							3.84667	-0.4
4.5	2.95							3.86	0.75
4.51333	3.1							3.87333	0.3
4.52667	2.3							3.88667	1.7
4.54	2.65							3.9	1.55
4.55333	2.9							3.91333	1.6
4.56667	2.8							3.92667	2.3
4.58	2.3							3.94	5.8
4.59333	1.4							3.95333	4.5
4.60667	1.5							3.96667	4.1
4.62	1.9							3.98	2.8
4.63333	2.2							3.99333	4.2
4.64667	2.75							4.00667	2.55
4.66	3.5							4.02	2.9
4.67333	3							4.03333	-0.35
4.68667	3.15							4.04667	0
4.7	3							4.06	-1.25
4.71333	2.35							4.07333	-2.8
4.72667	2.95							4.08667	-2.35
4.74	2.1							4.1	-3.2
4.75333	2.3							4.11333	-0.9
4.76667	2.95							4.12667	-0.65
4.78	2.45							4.14	2.1
4.79333	1.8							4.15333	1.1
4.80667	2.25							4.16667	2.85
4.82	2.8							4.18	2.6
4.83333	2.45							4.19333	3
4.84667	1.95							4.20667	4.05
4.86	1.65							4.22	3.15
4.87333	1.65							4.23333	1.9
4.88667	1.9							4.24667	1.55
4.9	2.2							4.26	0.25
4.91333	2.1							4.27333	-0.55
4.92667	2.75							4.28667	1.6
4.94	2.8							4.3	-2.05
4.95333	2.6							4.31333	-2.55
4.96667	1.25							4.32667	-1.75
4.98	2.35							4.34	-1.6
4.99333	2.95							4.35333	-2.5
5.00667	2.6							4.36667	0
5.02	2.65							4.38	0.9
5.03333	2.55							4.39333	-0.75
5.04667	2.8							4.40667	0.75
5.06	2.55							4.42	0.65
5.07333	2.3							4.43333	0.6
5.08667	2.95							4.44667	1.85
5.1	2.5							4.46	1.7
5.11333	2.65							4.47333	4.15
5.12667	2.65							4.48667	3
5.14	2.05							4.5	3.1
5.15333	2.15							4.51333	3
5.16667	2.75							4.52667	2.1
5.18	2.75							4.54	1.35
5.19333	1.9							4.55333	0.1
5.20667	2.4							4.56667	-0.55
5.22	3.7							4.58	-2.05
5.23333	3.15							4.59333	-2.2
5.24667	2.75							4.60667	-2.35
5.26	1.65							4.62	-0.9
5.27333	1.85							4.63333	-0.65
5.28667	2.8							4.64667	-0.9
5.3	1.95							4.66	1.45
5.31333	1.2							4.67333	1.7
5.32667	2.3							4.68667	2.8
5.34	2.55							4.7	2.7
5.35333	2.15							4.71333	1.75
5.36667	2.35							4.72667	2.45
5.38	1.95							4.74	4.15

[truncated: 6 more sheets: Figure 3b, Figure 3c, Figure 3d, Figure 3e, Figure S1, Figure S2]
